# Supplementary material for: Molecular Mechanism Underlying the Sorghum sudanense (Piper) Stapf. Response to Osmotic Stress Determined via Single-Molecule Real-Time Sequencing and Next-Generation Sequencing
Source: Plants (Basel). 2023 Jul 12;12(14):2624. doi: 10.3390/plants12142624 (PMC10385767; doi:10.3390/plants12142624)
Supplement: Supplementary file 1 [file plants-12-02624-s001.zip]

Archive with 8 entries (8 files):
- Figure S1.tif
- Figure S2.tif
- Table S1 Summary of Sudangrass transcripts generated by Illumina RNA-Seq.xlsx
- Table S2 Summary of Sudangrass Illumina RNA-Seq map to  PacBio SMRT-Seq data.xlsx
- Table S3 Annotation statistics for four major databases.xlsx
- Table S4 Sorghum_sudanense.TF.class.xls
- Table S5 WGCNA DEGs list.xlsx
- Table S6 The primers sequences.xlsx
