# Supplementary material for: Molecular Mechanism Underlying the Sorghum sudanense (Piper) Stapf. Response to Osmotic Stress Determined via Single-Molecule Real-Time Sequencing and Next-Generation Sequencing
Source: Plants (Basel). 2023 Jul 12;12(14):2624. doi: 10.3390/plants12142624 (PMC10385767; doi:10.3390/plants12142624)
Supplement: Supplementary file 1 [file plants-12-02624-s001.zip › Table S1 Summary of Sudangrass transcripts generated by Illumina RNA-Seq.xlsx]

## Sheet: Sheet1
	Table S1 Summary of the transcriptome data for S. sudanense by Illumina RNA‑Seq
	Sample	Before Filter				After Filter
		Number of raw reads	Before Filter Data (bp)	Q20 (%)	Q30 (%)	Number of clean reads (%)	After Filter Data(bp)	Q20 (%)	Q30 (%)	GC (%)	Number of reads after ribosomal removal (%)
	CK-1	42936746	6440511900	6,274,684,010 (97.43%)	5,996,196,579 (93.1%)	42,852,332 (99.8%)	6396999835	6,238,131,006 (97.52%)	5,963,373,033 (93.22%)	0.5781	41,522,980 ( 96.90 % )
	CK-2	75812452	11371867800	11,058,825,462 (97.25%)	10,508,848,768 (92.41%)	75,704,248 (99.86%)	11316486996	11,012,804,169 (97.32%)	10,467,772,484 (92.5%)	0.58	73,935,316 ( 97.66 % )
	CK-3	57141946	8571291900	8,422,813,140 (98.27%)	8,146,260,869 (95.04%)	57,066,156 (99.87%)	8522816410	8,381,007,728 (98.34%)	8,107,968,309 (95.13%)	0.5877	55,892,058 ( 97.94 % )
	DR6h-1	89764240	13464636000	13,123,587,809 (97.47%)	12,516,712,157 (92.96%)	89,635,410 (99.86%)	13398095482	13,068,436,324 (97.54%)	12,467,318,150 (93.05%)	0.5756	86,832,550 ( 96.87 % )
	DR6h-2	66053970	9908095500	9,622,856,518 (97.12%)	9137,406,088 (92.22%)	65,940,392 (99.83%)	9855641871	9,579,870,048 (97.2%)	9,099,088,536 (92.32%)	0.5816	62,908,834 ( 95.40 % )
	DR6h-3	45334052	6800107800	6,610,336,819 (97.21%)	6,300,455,608 (92.65%)	45,234,632 (99.78%)	6762475984	6,580,035,349 (97.3%)	6,273,680,680 (92.77%)	0.5772	44,334,276 ( 98.01 % )
	DR12h-1	41758470	6263770500	6,092,163,137 (97.26%)	5,810,443,099 (92.76%)	41,655,390 (99.75%)	6221996096	6,058,120,763 (97.37%)	5,780,223,688 (92.9%)	0.5642	40,332,866 ( 96.83 % )
	DR12h-2	72717404	10907610600	10,590,357,449 (97.09%)	10,054,246,822 (92.18%)	72,582,384 (99.81%)	10843213117	10,537,290,066 (97.18%)	10,006,924,387 (92.29%)	0.5666	70,572,230 ( 97.23 % )
	DR12h-3	42296654	6344498100	6,179,854,114 (97.4%)	5,904,344,972 (93.06%)	42,205,458 (99.78%)	6300275197	6,142,758,207 (97.5%)	5,871,048,453 (93.19%)	0.5651	41,553,372 ( 98.45 % )
	DR24h-1	83677924	12551688600	12,213,917,263 (97.31%)	11,622,693,375 (92.6%)	83,557,782 (99.86%)	12483725996	12,157,584,175 (97.39%)	11,572,261,798 (92.7%)	0.5735	81,409,676 ( 97.43 % )
	DR24h-2	45925304	6888795600	6,700,046,386 (97.26%)	6,388,431,436 (92.74%)	45,822,236 (99.78%)	6850510330	6,669,461,337 (97.36%)	6,361,423,508 (92.86%)	0.5662	44,664,494 ( 97.47 % )
	DR24h-3	50786300	7617945000	7,464,278,089 (97.98%)	7,187,837,769 (94.35%)	50,707,226 (99.84%)	7550246772	7,404,965,278 (98.08%)	7,133,415,118 (94.48%)	0.5892	49,350,208 ( 97.32 % )
	DR48h-1	54453648	8168047200	7,972,270,523 (97.6%)	7,635,290,656 (93.48%)	54,345,228 (99.8%)	8129335384	7,941,798,930 (97.69%)	7,608,367,692 (93.59%)	0.561	52,201,210 ( 96.05 % )
	DR48h-2	57481180	8622177000	8,479,418,096 (98.34%)	8,210,940,448 (95.23%)	57,398,856 (99.86%)	8585197880	8,448,870,491 (98.41%)	8,183,278,633 (95.32%)	0.5638	55,531,454 ( 96.75 % )
	DR48h-3	67861810	10179271500	9,911,189,542 (97.37%)	9,433,055,657 (92.67%)	67,764,134 (99.86%)	10134030525	9,874,351,823 (97.44%)	9,400,363,319 (92.76%)	0.5662	65,911,762 ( 97.27 % )
	DR72h-1	69305098	10395764700	10,127,218,208 (97.42%)	9,644,158,278 (92.77%)	69,207,846 (99.86%)	10342680967	10,083,094,658 (97.49%)	9,604,701,892 (92.86%)	0.5678	67,979,984 ( 98.23 % )
	DR72h-2	68843718	10326557700	10,060,121,168 (97.42%)	9,579,982,817 (92.77%)	68,742,580 (99.85%)	10279475341	10,021,697,590 (97.49%)	9,545,824,846 (92.86%)	0.5658	67,446,990 ( 98.12 % )
	DR72h-3	66720112	10008016800	9,762,109,184 (97.54%)	9,316,441,791 (93.09%)	66,621,234 (99.85%)	9948748287	9,712,238,635 (97.62%)	9,271,551,761 (93.19%)	0.5638	64,989,986 ( 97.55 % )
	DR144h-1	53611504	8041725600	7847,413,497 (97.58%)	7,512,700,841 (93.42%)	53,504,096 (99.8%)	8001265663	7,815,318,768 (97.68%)	7,484,395,675 (93.54%)	0.5638	52,285,052 ( 97.72 % )
	DR144h-2	58339124	8750868600	8,604,337,030 (98.33%)	8,329,242,040 (95.18%)	58,258,236 (99.86%)	8713109555	8,573,076,529 (98.39%)	8,300,942,059 (95.27%)	0.5667	56,565,006 ( 97.09 % )
	DR144h-3	74892320	11233848000	10,925,352,731 (97.25%)	10,391,311,344 (92.5%)	74,768,448 (99.83%)	11134029013	10,840,247,941 (97.36%)	10,314,570,006 (92.64%)	0.5698	73,317,174 ( 98.06 % )

## Sheet: Sheet2
6238131006	0.9752		5963373033	0.9322
11012804169	0.9732		10467772484	0.925
8381007728	0.9834		8107968309	0.9513
13068436324	0.9754		12467318150	0.9305
9579870048	0.972		9099088536	0.9232
6580035349	0.973		6273680680	0.9277
6058120763	0.9737		5780223688	0.929
10537290066	0.9718		10006924387	0.9229
6142758207	0.975		5871048453	0.9319
12157584175	0.9739		11572261798	0.927
6669461337	0.9736		6361423508	0.9286
7404965278	0.9808		7133415118	0.9448
7941798930	0.9769		7608367692	0.9359
8448870491	0.9841		8183278633	0.9532
9874351823	0.9744		9400363319	0.9276
10083094658	0.9749		9604701892	0.9286
10021697590	0.9749		9545824846	0.9286
9712238635	0.9762		9271551761	0.9319
7815318768	0.9768		7484395675	0.9354
8573076529	0.9839		8300942059	0.9527
10840247941	0.9736		10314570006	0.9264
8.91148e+09	0.976033		8.51517e+09	0.933067
