# Supplementary material for: Molecular Mechanism Underlying the Sorghum sudanense (Piper) Stapf. Response to Osmotic Stress Determined via Single-Molecule Real-Time Sequencing and Next-Generation Sequencing
Source: Plants (Basel). 2023 Jul 12;12(14):2624. doi: 10.3390/plants12142624 (PMC10385767; doi:10.3390/plants12142624)
Supplement: Supplementary file 1 [file plants-12-02624-s001.zip › Table S2 Summary of Sudangrass Illumina RNA-Seq map to PacBio SMRT-Seq data.xlsx]

## Sheet: Sheet1
	Table S2 Summary of S. sudanense Illumina RNA-Seq data mapping to PacBio SMRT-Seq data
	Sample	All Reads Num	Unmapped Reads	Unique Mapped Reads	Multiple Mapped Reads	Mapping Ratio (%)
	CK-1	41522980	6440744	7330947	27751289	84.49
	CK-2	73935316	11993466	13410805	48531045	83.78
	CK-3	55892058	8118708	9548782	38224568	58.47
	DR6h-1	86832550	15520886	16883441	54428223	82.13
	DR6h-2	62908834	10926823	12283423	39698588	82.63
	DR6h-3	44334276	8121034	8807122	27406120	81.68
	DR12h-1	40332866	9285396	9538521	21508949	76.98
	DR12h-2	70572230	15581854	16270306	38720070	77.92
	DR12h-3	41553372	9619060	10044172	21890140	76.85
	DR24h-1	81409676	13528353	14748733	53132590	83.38
	DR24h-2	44664494	7885014	8160832	28618648	82.35
	DR24h-3	49350208	7188841	8417872	33743495	85.43
	DR48h-1	52201210	9367248	9698615	33135347	82.06
	DR48h-2	55531454	9387394	10263235	35880825	83.1
	DR48h-3	65911762	11843505	12278500	41789757	82.03
	DR72h-1	67979984	11419554	12852076	43708354	83.2
	DR72h-2	67446990	11781936	12722162	42942892	82.53
	DR72h-3	64989986	12419417	12833963	39736606	80.89
	DR144h-1	52285052	10475595	11153187	30656270	79.96
	DR144h-2	56565006	10637885	11552527	34374594	81.19
	DR144h-3	73317174	13933219	15570209	43813746	81
						80.5738
	Note:Mapping Ratio = (Unique Mapped Reads + Multiple Mapped Reads)/All Reads Num
