# Supplementary material for: Molecular Mechanism Underlying the Sorghum sudanense (Piper) Stapf. Response to Osmotic Stress Determined via Single-Molecule Real-Time Sequencing and Next-Generation Sequencing
Source: Plants (Basel). 2023 Jul 12;12(14):2624. doi: 10.3390/plants12142624 (PMC10385767; doi:10.3390/plants12142624)
Supplement: Supplementary file 1 [file plants-12-02624-s001.zip › Table S3 Annotation statistics for four major databases.xlsx]

## Sheet: Sheet1
	Table S3 Annotation statistics for four major databases
	Total Isoform	Nr	Swissport	KOG	Kegg	annotation gene	without annotation gene number
	20199	19988	16883	12516	9954	19992（98.98%）	207
