# Supplementary material for: Molecular Mechanism Underlying the Sorghum sudanense (Piper) Stapf. Response to Osmotic Stress Determined via Single-Molecule Real-Time Sequencing and Next-Generation Sequencing
Source: Plants (Basel). 2023 Jul 12;12(14):2624. doi: 10.3390/plants12142624 (PMC10385767; doi:10.3390/plants12142624)
Supplement: Supplementary file 1 [file plants-12-02624-s001.zip › Table S4 Sorghum_sudanense.TF.class.xls]

Family	Count	Genes
MYB_related	112	Isoform0000334;Isoform0000367;Isoform0000381;Isoform0000385;Isoform0000386;Isoform0000433;Isoform0000477;Isoform0000479;Isoform0000500;Isoform0000545;Isoform0000547;Isoform0000560;Isoform0000567;Isoform0000606;Isoform0000615;Isoform0000627;Isoform0000637;Isoform0000640;Isoform0000648;Isoform0000652;Isoform0000662;Isoform0000700;Isoform0000732;Isoform0000756;Isoform0000766;Isoform0000794;Isoform00…
bZIP	74	Isoform0000875;Isoform0001206;Isoform0001409;Isoform0001463;Isoform0001493;Isoform0001566;Isoform0001567;Isoform0001606;Isoform0001618;Isoform0001717;Isoform0002105;Isoform0002126;Isoform0002153;Isoform0002159;Isoform0002271;Isoform0002405;Isoform0002520;Isoform0002946;Isoform0002969;Isoform0003031;Isoform0003060;Isoform0003165;Isoform0003220;Isoform0003537;Isoform0003545;Isoform0003887;Isoform00…
ERF	63	Isoform0000857;Isoform0000941;Isoform0001453;Isoform0001455;Isoform0001519;Isoform0001709;Isoform0002340;Isoform0002853;Isoform0003191;Isoform0003469;Isoform0003897;Isoform0004791;Isoform0004872;Isoform0005115;Isoform0005300;Isoform0005304;Isoform0005813;Isoform0005962;Isoform0006193;Isoform0006223;Isoform0006330;Isoform0006351;Isoform0006439;Isoform0006512;Isoform0006532;Isoform0006667;Isoform00…
bHLH	60	Isoform0000365;Isoform0000392;Isoform0001271;Isoform0001469;Isoform0002008;Isoform0002325;Isoform0002733;Isoform0002843;Isoform0002846;Isoform0003069;Isoform0003122;Isoform0003235;Isoform0003354;Isoform0003445;Isoform0003797;Isoform0003928;Isoform0004114;Isoform0005930;Isoform0006001;Isoform0006002;Isoform0006099;Isoform0006376;Isoform0006389;Isoform0006463;Isoform0007181;Isoform0007471;Isoform00…
C3H	55	Isoform0000236;Isoform0000310;Isoform0000676;Isoform0000693;Isoform0000967;Isoform0001040;Isoform0001377;Isoform0001757;Isoform0001983;Isoform0002058;Isoform0002146;Isoform0002156;Isoform0002309;Isoform0002556;Isoform0003714;Isoform0003724;Isoform0003986;Isoform0004947;Isoform0006316;Isoform0006775;Isoform0009753;Isoform0009784;Isoform0009820;Isoform0013709;Isoform0013770;Isoform0014974;Isoform00…
NAC	50	Isoform0001270;Isoform0001308;Isoform0001321;Isoform0001693;Isoform0001699;Isoform0002245;Isoform0002431;Isoform0002500;Isoform0002760;Isoform0002764;Isoform0002996;Isoform0003086;Isoform0003139;Isoform0003303;Isoform0003375;Isoform0003577;Isoform0003969;Isoform0004632;Isoform0005210;Isoform0005661;Isoform0005907;Isoform0005917;Isoform0005948;Isoform0005993;Isoform0006523;Isoform0006572;Isoform00…
TALE	42	Isoform0000617;Isoform0000621;Isoform0000790;Isoform0001940;Isoform0002873;Isoform0004462;Isoform0004756;Isoform0005354;Isoform0005781;Isoform0006465;Isoform0009242;Isoform0009316;Isoform0009361;Isoform0009365;Isoform0009439;Isoform0009515;Isoform0009533;Isoform0009572;Isoform0009589;Isoform0009637;Isoform0009683;Isoform0009769;Isoform0009847;Isoform0009972;Isoform0013633;Isoform0013738;Isoform00…
C2H2	42	Isoform0001803;Isoform0001838;Isoform0001990;Isoform0002548;Isoform0002716;Isoform0002858;Isoform0002877;Isoform0003133;Isoform0003358;Isoform0003660;Isoform0004784;Isoform0005440;Isoform0005981;Isoform0006128;Isoform0006318;Isoform0007246;Isoform0009338;Isoform0009397;Isoform0009498;Isoform0009638;Isoform0009831;Isoform0010387;Isoform0010581;Isoform0011571;Isoform0011902;Isoform0013703;Isoform00…
MYB	39	Isoform0000486;Isoform0001725;Isoform0002076;Isoform0002175;Isoform0002304;Isoform0002790;Isoform0002824;Isoform0003286;Isoform0003428;Isoform0003598;Isoform0003681;Isoform0003842;Isoform0003980;Isoform0004264;Isoform0004557;Isoform0004669;Isoform0004862;Isoform0005084;Isoform0005186;Isoform0005322;Isoform0006080;Isoform0006461;Isoform0006944;Isoform0007079;Isoform0007209;Isoform0007806;Isoform00…
HD-ZIP	38	Isoform0000489;Isoform0000671;Isoform0001211;Isoform0001582;Isoform0001586;Isoform0001624;Isoform0001692;Isoform0001905;Isoform0002293;Isoform0002603;Isoform0002646;Isoform0002842;Isoform0003092;Isoform0003643;Isoform0003685;Isoform0003706;Isoform0003774;Isoform0003884;Isoform0004141;Isoform0004703;Isoform0004781;Isoform0005534;Isoform0005619;Isoform0005682;Isoform0006347;Isoform0006740;Isoform00…
GRAS	35	Isoform0001438;Isoform0001954;Isoform0009267;Isoform0009344;Isoform0009345;Isoform0009579;Isoform0009706;Isoform0009721;Isoform0009816;Isoform0010006;Isoform0013586;Isoform0013799;Isoform0013913;Isoform0013981;Isoform0014038;Isoform0014259;Isoform0014284;Isoform0014572;Isoform0014672;Isoform0014852;Isoform0014877;Isoform0015168;Isoform0015207;Isoform0015224;Isoform0015633;Isoform0015690;Isoform00…
HSF	26	Isoform0001003;Isoform0001240;Isoform0002476;Isoform0002665;Isoform0002759;Isoform0003748;Isoform0004187;Isoform0005313;Isoform0005465;Isoform0005996;Isoform0006499;Isoform0006560;Isoform0006683;Isoform0006832;Isoform0006846;Isoform0007371;Isoform0009334;Isoform0014480;Isoform0014681;Isoform0014927;Isoform0016428;Isoform0017316;Isoform0018466;Isoform0018894;Isoform0019620;Isoform0019927
GATA	25	Isoform0001347;Isoform0001373;Isoform0002125;Isoform0002774;Isoform0003392;Isoform0004855;Isoform0005263;Isoform0005363;Isoform0005720;Isoform0005724;Isoform0005957;Isoform0006630;Isoform0007312;Isoform0007326;Isoform0008515;Isoform0010222;Isoform0013891;Isoform0014964;Isoform0015983;Isoform0017433;Isoform0017535;Isoform0018397;Isoform0018690;Isoform0019170;Isoform0019507
CO-like	25	Isoform0001149;Isoform0001529;Isoform0001923;Isoform0001964;Isoform0001971;Isoform0002001;Isoform0002142;Isoform0002658;Isoform0002959;Isoform0003156;Isoform0003335;Isoform0003606;Isoform0003855;Isoform0004192;Isoform0004445;Isoform0004940;Isoform0005176;Isoform0006110;Isoform0006636;Isoform0015555;Isoform0016205;Isoform0017939;Isoform0018638;Isoform0020021;Isoform0020023
ARF	21	Isoform0000124;Isoform0000143;Isoform0000247;Isoform0000460;Isoform0000595;Isoform0000644;Isoform0000746;Isoform0000772;Isoform0000820;Isoform0009161;Isoform0009212;Isoform0009359;Isoform0009434;Isoform0009497;Isoform0009596;Isoform0013710;Isoform0013809;Isoform0013850;Isoform0014086;Isoform0014207;Isoform0014233
Dof	20	Isoform0001005;Isoform0001577;Isoform0001625;Isoform0002435;Isoform0002464;Isoform0003423;Isoform0005451;Isoform0007021;Isoform0007784;Isoform0014697;Isoform0016373;Isoform0016678;Isoform0016777;Isoform0017134;Isoform0017216;Isoform0018475;Isoform0018477;Isoform0019225;Isoform0019659;Isoform0019774
TCP	20	Isoform0002112;Isoform0002410;Isoform0002611;Isoform0002651;Isoform0002690;Isoform0002844;Isoform0003832;Isoform0004065;Isoform0005388;Isoform0013863;Isoform0014579;Isoform0015214;Isoform0015295;Isoform0015431;Isoform0016037;Isoform0017231;Isoform0017478;Isoform0019109;Isoform0019812;Isoform0019989
G2-like	19	Isoform0001640;Isoform0002166;Isoform0002627;Isoform0003036;Isoform0003584;Isoform0004052;Isoform0004095;Isoform0004528;Isoform0005603;Isoform0006019;Isoform0006282;Isoform0013766;Isoform0014286;Isoform0017457;Isoform0017522;Isoform0017738;Isoform0019141;Isoform0019251;Isoform0019553
Trihelix	18	Isoform0000819;Isoform0002723;Isoform0003170;Isoform0003240;Isoform0003287;Isoform0003589;Isoform0004610;Isoform0004658;Isoform0005163;Isoform0006275;Isoform0007325;Isoform0009711;Isoform0013792;Isoform0014611;Isoform0016022;Isoform0016989;Isoform0018313;Isoform0018652
EIL	17	Isoform0001955;Isoform0002859;Isoform0003582;Isoform0005478;Isoform0013771;Isoform0014173;Isoform0015220;Isoform0015594;Isoform0015958;Isoform0015964;Isoform0016024;Isoform0016358;Isoform0016745;Isoform0016890;Isoform0017191;Isoform0018998;Isoform0019581
WRKY	17	Isoform0000996;Isoform0002091;Isoform0004093;Isoform0004314;Isoform0004339;Isoform0005405;Isoform0006051;Isoform0006912;Isoform0007554;Isoform0007955;Isoform0014908;Isoform0016208;Isoform0016260;Isoform0016778;Isoform0016781;Isoform0017637;Isoform0018571
DBB	14	Isoform0002099;Isoform0003850;Isoform0004581;Isoform0005464;Isoform0006357;Isoform0006416;Isoform0006895;Isoform0007014;Isoform0007734;Isoform0007762;Isoform0007779;Isoform0007897;Isoform0010087;Isoform0019074
Nin-like	10	Isoform0000127;Isoform0000137;Isoform0000188;Isoform0000472;Isoform0000559;Isoform0000789;Isoform0005407;Isoform0006911;Isoform0016279;Isoform0016312
NF-YC	9	Isoform0001931;Isoform0004230;Isoform0005410;Isoform0005985;Isoform0006398;Isoform0006817;Isoform0007670;Isoform0010324;Isoform0015897
MIKC	7	Isoform0004913;Isoform0005382;Isoform0005971;Isoform0006334;Isoform0007526;Isoform0007541;Isoform0008135
LSD	7	Isoform0001400;Isoform0007064;Isoform0007107;Isoform0008290;Isoform0009154;Isoform0010273;Isoform0010298
RAV	7	Isoform0001393;Isoform0001436;Isoform0001746;Isoform0001991;Isoform0003180;Isoform0003458;Isoform0006071
B3	7	Isoform0000352;Isoform0000549;Isoform0000863;Isoform0002046;Isoform0013753;Isoform0014311;Isoform0014952
ZF-HD	7	Isoform0002378;Isoform0003329;Isoform0004100;Isoform0011230;Isoform0016679;Isoform0019616;Isoform0020106
GeBP	6	Isoform0002803;Isoform0002987;Isoform0008708;Isoform0016450;Isoform0017723;Isoform0020166
SBP	6	Isoform0000295;Isoform0000299;Isoform0000680;Isoform0000706;Isoform0009967;Isoform0015631
NF-YA	5	Isoform0004084;Isoform0004439;Isoform0006187;Isoform0016452;Isoform0017369
BBR-BPC	5	Isoform0002253;Isoform0004717;Isoform0017470;Isoform0018046;Isoform0018350
CAMTA	5	Isoform0000397;Isoform0000482;Isoform0000579;Isoform0000793;Isoform0009255
LBD	5	Isoform0002307;Isoform0002448;Isoform0004304;Isoform0007890;Isoform0007918
ARR-B	4	Isoform0009838;Isoform0013970;Isoform0014530;Isoform0014662
AP2	4	Isoform0006198;Isoform0015061;Isoform0015198;Isoform0015807
BES1	4	Isoform0001748;Isoform0009689;Isoform0019091;Isoform0019184
CPP	3	Isoform0005051;Isoform0009803;Isoform0009975
HB-other	3	Isoform0004885;Isoform0008137;Isoform0018036
S1Fa-like	3	Isoform0012834;Isoform0013121;Isoform0016825
NF-YB	2	Isoform0009043;Isoform0010732
FAR1	2	Isoform0000151;Isoform0000407
Whirly	2	Isoform0005841;Isoform0008351
WOX	1	Isoform0001961
M-type	1	Isoform0008454
NF-X1	1	Isoform0000132
YABBY	1	Isoform0006178
VOZ	1	Isoform0017267
GRF	1	Isoform0019643
