# Supplementary material for: Molecular Mechanism Underlying the Sorghum sudanense (Piper) Stapf. Response to Osmotic Stress Determined via Single-Molecule Real-Time Sequencing and Next-Generation Sequencing
Source: Plants (Basel). 2023 Jul 12;12(14):2624. doi: 10.3390/plants12142624 (PMC10385767; doi:10.3390/plants12142624)
Supplement: Supplementary file 1 [file plants-12-02624-s001.zip › Table S5 WGCNA DEGs list.xlsx]

## Sheet: Sheet1
id	CK-1	CK-2	CK-3	DR6h-1	DR6h-2	DR6h-3	DR12h-1	DR12h-2	DR12h-3	DR24h-1	DR24h-2	DR24h-3	DR48h-1	DR48h-2	DR48h-3	DR72h-1	DR72h-2	DR72h-3	DR144h-1	DR144h-2	DR144h-3	Symbol	Description	KEGG_A_class	KEGG_B_class	Pathway	K_ID	GO Component	GO Function	GO Process
Isoform0000019	75.56	96.88	61.49	9.53	20.06	28.28	7.71	8.01	6.77	110.82	128.82	48.38	46.32	131.8	69.33	56.15	74.06	53.33	28.89	33.18	26.61	LAMA5	PREDICTED: myosin heavy chain, skeletal muscle [Setaria italica]	-	-	-	-	-	-	-
Isoform0000031	28.91	9.53	25.54	14.43	5.84	1.37	1.85	0.2	1.28	15.78	12.42	23.98	11.58	1.37	10.97	10.47	15.78	29	9.85	9.94	5.13	-	-	-	-	-	-	-	-	-
Isoform0000032	4.54	4.79	4.83	3.08	1.99	2.51	0.63	1.2	1.02	7.29	8.39	8.45	6.01	7.13	5.16	4.69	4.83	5.38	4.79	5.12	4.62	NIP2-2	NOD26-like major intrinsic protein [Sorghum bicolor]	-	-	-	-	GO:0031224//intrinsic component of membrane	-	GO:0051234//establishment of localization
Isoform0000036	149.79	165.36	0.2	92.81	46.46	177.04	9.31	6.74	6.99	50.15	99.75	94.42	12.37	75.27	45.68	37.51	50.5	47.63	64.97	62.17	46.77	CHLH	Magnesium-chelatase subunit ChlH chloroplastic [Zea mays]	Metabolism	Global and Overview;Metabolism of cofactors and vitamins	ko01100//Metabolic pathways;ko01110//Biosynthesis of secondary metabolites;ko00860//Porphyrin and chlorophyll metabolism	K03403	GO:0009532//plastid stroma;GO:0042170//plastid membrane	GO:0032550//purine ribonucleoside binding;GO:0051003//ligase activity, forming nitrogen-metal bonds, forming coordination complexes	GO:0006779//porphyrin-containing compound biosynthetic process
Isoform0000039	3.91	3.59	3.48	7.9	7.4	6.54	10.52	14.48	10.9	16.2	16.51	16.98	36.31	35.19	98.34	61.43	76.61	47.32	102.81	102.5	85.35	BAG6	PREDICTED: BAG family molecular chaperone regulator 6 isoform X3 [Zea mays]	-	-	-	-	-	-	-
Isoform0000048	160.37	162.87	312.26	145.17	140.29	153.95	14.03	11.32	15.38	169.44	116.66	173.14	66.78	60.98	116.41	87.28	84.04	91.22	54.51	85.07	76.65	CHLH	Magnesium-chelatase subunit ChlH chloroplastic [Zea mays]	Metabolism	Global and Overview;Metabolism of cofactors and vitamins	ko01100//Metabolic pathways;ko01110//Biosynthesis of secondary metabolites;ko00860//Porphyrin and chlorophyll metabolism	K03403	GO:0009532//plastid stroma;GO:0042170//plastid membrane	GO:0032550//purine ribonucleoside binding;GO:0051003//ligase activity, forming nitrogen-metal bonds, forming coordination complexes	GO:0006779//porphyrin-containing compound biosynthetic process
Isoform0000049	0.73	0.48	0.45	17.71	16.85	12.72	19.72	26.83	11.42	0.49	1.16	0.35	5.02	2.89	3.36	3.43	2.06	1.49	2.27	3.45	3.83	GI	gigantea1 [Zea mays]	Organismal Systems	Environmental adaptation	ko04712//Circadian rhythm - plant	K12124	-	-	-
Isoform0000059	4.39	14.02	2.39	65.7	50.81	25.99	69.04	59.51	117.66	16.78	13.14	15.49	4.72	15.36	22.55	16.81	24.86	20.04	27.7	32.1	30.76	AO1	Aldehyde oxidase/xanthine dehydrogenase molybdopterin binding protein [Zea mays]	Metabolism	Metabolism of terpenoids and polyketides;Global and Overview	ko01100//Metabolic pathways;ko01110//Biosynthesis of secondary metabolites;ko00906//Carotenoid biosynthesis	K09842	-	-	-
Isoform0000063	25.45	21.73	60.05	4.19	5.9	22.02	3.42	2.07	0.21	17.51	0.89	32.92	0.28	53.58	6.58	21.97	5.5	22.44	3.3	13.42	8.85	SS3	starch synthase IIIb precursor [Sorghum bicolor]	-	-	-	-	-	-	-
Isoform0000068	0.09	0.12	0.05	6.85	7.16	62.43	10.85	11.22	8.54	1.81	0.61	0.16	0.45	1.25	0.75	1.49	0.8	0.49	1.33	1.5	0.99	GI	gigantea1 [Zea mays]	Organismal Systems	Environmental adaptation	ko04712//Circadian rhythm - plant	K12124	-	-	-
Isoform0000073	2.25	2.09	2.65	150.6	203.52	170.65	394.32	408.8	370.29	6.33	3.26	2.05	14.33	13.15	20.5	14.09	16.2	14.19	23.3	28	23.17	GI	gigantea1 [Zea mays]	Organismal Systems	Environmental adaptation	ko04712//Circadian rhythm - plant	K12124	-	-	-
Isoform0000076	1.69	5.25	6.16	0	0	0	10.4	6.25	0.03	0.03	0	4.78	0	6.47	4.97	2.55	0	14.94	5.69	1.36	2.44	atad1a	AAA-type ATPase family protein [Zea mays]	-	-	-	-	-	-	-
Isoform0000084	0.56	0.53	0.17	20.01	15.05	12.65	33.68	34.54	22.71	0.68	0.8	0	1.04	2.98	2.69	1.61	3.51	2.8	3.44	6.25	7.96	GI	gigantea1 [Zea mays]	Organismal Systems	Environmental adaptation	ko04712//Circadian rhythm - plant	K12124	-	-	-
Isoform0000101	2.38	0.01	0	2.13	3.36	0	13.8	0.28	0	0	0	0	2.87	5.41	0	0	10.25	0.19	4.02	3.05	5.44	AO1	Aldehyde oxidase/xanthine dehydrogenase molybdopterin binding protein [Zea mays]	Metabolism	Global and Overview;Metabolism of terpenoids and polyketides	ko01100//Metabolic pathways;ko01110//Biosynthesis of secondary metabolites;ko00906//Carotenoid biosynthesis	K09842	-	-	-
Isoform0000107	14.11	15.73	13.05	4.96	1.21	6	0.61	0.54	0.6	19.12	25.57	9.08	20.51	21.92	20.58	22.3	17.6	17.26	10.49	14.06	7.78	PEP1	phosphoenolpyruvate carboxylase [Sorghum bicolor]	Metabolism	Global and Overview;Carbohydrate metabolism;Energy metabolism	ko01100//Metabolic pathways;ko01120//Microbial metabolism in diverse environments;ko01200//Carbon metabolism;ko00710//Carbon fixation in photosynthetic organisms;ko00620//Pyruvate metabolism	K01595	GO:0044424//intracellular part	GO:0004611//phosphoenolpyruvate carboxykinase activity	GO:0006101//citrate metabolic process
Isoform0000113	34.06	40.83	26.56	3.4	2.4	6.02	5.9	5.49	8.33	23.49	34.28	24.08	26.06	31.21	24.83	27.42	38.18	38.4	21	17.92	15.8	-	-	-	-	-	-	-	-	-
Isoform0000138	0.9	0	2.19	1.52	8.72	4.08	7.85	12.89	10.12	4.29	1.79	2.23	10.26	3.36	6.87	7.83	6.77	7.24	13.98	8.19	9.11	RGA2	Disease resistance RPP13-like protein 4 [Zea mays]	-	-	-	-	-	-	-
Isoform0000145	12.27	8.09	8.9	11.45	2.54	6.52	2.59	0.38	2.64	18.71	16.29	10.08	19.91	7.85	16.55	9.8	17.9	18.44	10.71	9.09	11.11	SS3	starch synthase IIIb precursor [Sorghum bicolor]	-	-	-	-	-	-	-
Isoform0000147	9.33	4.63	5.63	74.53	64.93	54.56	101.2	115.64	111.09	15.9	17	17.09	31.98	22.47	48.63	29.98	64.88	62.11	53.86	49.12	61.63	ACA8	PREDICTED: calcium-transporting ATPase 8, plasma membrane-type-like isoform X1 [Zea mays]	-	-	-	-	-	-	-
Isoform0000165	5.11	4.96	4.25	38.73	31.79	41.66	42.35	44.56	42.35	7.85	7.48	5.44	9.22	10.5	9.52	13.29	12.16	12.19	19.09	16.48	18.04	DEGP7	PREDICTED: protease Do-like 7 isoform X2 [Setaria italica]	-	-	-	-	-	-	-
Isoform0000171	22.26	51.09	30.17	8.91	9.61	9.93	9.48	5.95	16.46	14.74	15.71	15.74	4.42	4.82	6.53	2.17	1.86	9.39	2.84	3.11	1.66	CESA6	Cellulose synthase A catalytic subunit 5 [UDP-forming] [Zea mays]	-	-	-	-	-	-	-
Isoform0000192	1.29	1.04	0.28	8.87	8.31	7.3	2.49	2.93	1.65	2.2	1.13	0.44	2.05	1.25	1.63	2.8	3.54	1.97	7.1	6.64	7.41	-	-	-	-	-	-	-	-	-
Isoform0000204	14.89	19.11	16.28	2.06	1.32	2.18	2.13	1.36	1.74	16.29	17.61	13.9	8.37	15.07	11.88	11.11	12.9	12.19	6.51	9.22	6.36	-	-	-	-	-	-	-	-	-
Isoform0000207	0	0	24.61	6.68	7.41	8.62	3.43	2.08	5.54	30.16	70.26	7.54	6.9	52.54	25.29	20.47	15.8	17.86	11.37	15.59	7.2	-	-	-	-	-	-	-	-	-
Isoform0000216	15.43	23.06	15.6	85.77	139.42	94.9	334.27	306.76	290.38	266.31	89.63	50.62	89.63	83.45	162.03	125.95	174.69	115.3	203.16	143.75	260.32	LKR/SDH	lysine-ketoglutarate reductase/saccharopine dehydrogenase 1 [Zea mays]	Metabolism	Global and Overview;Amino acid metabolism	ko01100//Metabolic pathways;ko01110//Biosynthesis of secondary metabolites;ko01130//Biosynthesis of antibiotics;ko00310//Lysine degradation	K14157	-	-	-
Isoform0000219	16.78	34.27	28.86	27.99	9.4	16.46	14.16	13.03	0	0.85	0	0	17.7	17.47	14.28	3.82	0	15.32	8.61	11.36	0	AGO1B	PREDICTED: protein argonaute 1B isoform X1 [Setaria italica]	-	-	-	-	-	-	-
Isoform0000220	9.53	0	0	0	0	0	2.31	0	0	0	0	0	0	23.45	0	0	0	0	25.57	0	0	CHLH	Magnesium-chelatase subunit ChlH chloroplastic [Zea mays]	Metabolism	Global and Overview;Metabolism of cofactors and vitamins	ko01100//Metabolic pathways;ko01110//Biosynthesis of secondary metabolites;ko00860//Porphyrin and chlorophyll metabolism	K03403	GO:0009532//plastid stroma;GO:0042170//plastid membrane	GO:0032550//purine ribonucleoside binding;GO:0051003//ligase activity, forming nitrogen-metal bonds, forming coordination complexes	GO:0006779//porphyrin-containing compound biosynthetic process
Isoform0000226	26.78	123.71	280.84	194.39	202.95	177.31	3.14	18.57	8.2	189.65	116.47	223.78	99.98	47.08	129.08	117.02	107.63	75.2	25.9	94.64	101.39	CHLH	Magnesium-chelatase subunit ChlH chloroplastic [Zea mays]	Metabolism	Global and Overview;Metabolism of cofactors and vitamins	ko01100//Metabolic pathways;ko01110//Biosynthesis of secondary metabolites;ko00860//Porphyrin and chlorophyll metabolism	K03403	GO:0009532//plastid stroma;GO:0042170//plastid membrane	GO:0032550//purine ribonucleoside binding;GO:0051003//ligase activity, forming nitrogen-metal bonds, forming coordination complexes	GO:0006779//porphyrin-containing compound biosynthetic process
Isoform0000227	4.46	10.68	5.89	0.31	0.19	0.4	0.21	0.15	0.15	6.79	5.68	4.42	1.92	1.76	1.08	3.37	2.87	5.08	0.9	1.24	0.52	fusA2	PREDICTED: elongation factor G-2, chloroplastic-like [Zea mays]	-	-	-	-	GO:0044464//cell part	GO:0008135//translation factor activity, RNA binding;GO:0017111//nucleoside-triphosphatase activity;GO:0032550//purine ribonucleoside binding	GO:0034645//cellular macromolecule biosynthetic process
Isoform0000228	3.19	1.09	6.4	184.42	78.36	55.07	94.5	129.93	157.96	7.87	5.24	6.8	33.01	5.18	53.88	16.78	83.28	74.41	62.21	35.76	57.43	ACA8	PREDICTED: calcium-transporting ATPase 8, plasma membrane-type-like isoform X1 [Zea mays]	-	-	-	-	-	-	-
Isoform0000229	24.6	5.58	5.13	0.68	0.99	1.32	0.32	1.05	1.28	22.3	19.47	21.74	8.24	23.74	11.08	13.78	24.4	2.01	4.97	5.16	12.5	CHUP1	Protein CHUP1, chloroplastic [Dichanthelium oligosanthes]	-	-	-	-	-	-	-
Isoform0000236	0.62	1.18	0	0.96	0	0	3.78	0.5	0	2.22	0.97	0	1.99	0.92	0.44	0	0	0	1.11	1.39	0.85	Os08g0135800	PREDICTED: zinc finger CCCH domain-containing protein 55-like [Zea mays]	-	-	-	-	-	-	-
Isoform0000243	0	2.84	0	12.73	2.44	8.18	9.87	0	1.95	7.18	10.75	3.27	12.04	24.4	5.54	15.58	13.08	31.04	24.83	17.97	14.05	ogdh	2-oxoglutarate dehydrogenase E1 component [Zea mays]	Metabolism	Amino acid metabolism;Carbohydrate metabolism;Global and Overview	ko01100//Metabolic pathways;ko01110//Biosynthesis of secondary metabolites;ko01120//Microbial metabolism in diverse environments;ko01130//Biosynthesis of antibiotics;ko01200//Carbon metabolism;ko00020//Citrate cycle (TCA cycle);ko00380//Tryptophan metabolism;ko00310//Lysine degradation	K00164	-	GO:0016903//oxidoreductase activity, acting on the aldehyde or oxo group of donors;GO:0019842//vitamin binding	GO:0006101//citrate metabolic process
Isoform0000246	85.64	56.62	62.16	18.5	23.78	11.99	5.85	6.35	8.22	57.92	69.48	56.04	52.45	36.96	44.39	50.36	53.84	66.6	33.04	31.77	20.2	-	-	-	-	-	-	-	-	-
Isoform0000248	8.85	10.39	7.09	2.28	1.2	2.73	0.37	0.81	0.14	5.01	7.37	3.11	4.75	3.49	4.13	4.35	6.66	3.52	3.12	3.14	1.97	-	-	-	-	-	-	-	-	-
Isoform0000251	2.23	2.92	0.15	0.19	0	0	0	0	0	0	0	5.55	0	0	0.41	0.93	0.1	0	0.44	0	0	Gba2	PREDICTED: non-lysosomal glucosylceramidase-like [Setaria italica]	Metabolism	Lipid metabolism;Glycan biosynthesis and metabolism;Global and Overview	ko01100//Metabolic pathways;ko00600//Sphingolipid metabolism;ko00511//Other glycan degradation	K17108	GO:0031224//intrinsic component of membrane	GO:0004553//hydrolase activity, hydrolyzing O-glycosyl compounds	GO:0006643//membrane lipid metabolic process
Isoform0000257	0	1.56	0.59	0	0.71	0	0	0	0	0.37	0	0	0	0	0	0.29	0	0	0	0	0.3	CHLH	PREDICTED: magnesium-chelatase subunit ChlH, chloroplastic [Setaria italica]	Metabolism	Global and Overview;Metabolism of cofactors and vitamins	ko01100//Metabolic pathways;ko01110//Biosynthesis of secondary metabolites;ko00860//Porphyrin and chlorophyll metabolism	K03403	GO:0009532//plastid stroma;GO:0042170//plastid membrane	GO:0032550//purine ribonucleoside binding;GO:0051003//ligase activity, forming nitrogen-metal bonds, forming coordination complexes	GO:0006779//porphyrin-containing compound biosynthetic process
Isoform0000275	0.68	0.72	0	0	0	1.91	0	0	0	1.58	1.97	2.24	2.94	3.01	2.1	0.68	2.43	0.89	3.45	3.52	1.15	HSL1	receptor-like protein kinase HSL1 precursor [Zea mays]	-	-	-	-	-	-	-
Isoform0000277	146.34	67.63	62.31	3.42	22.23	10.72	2.83	2.42	2.31	52.87	25.38	191.65	40.14	178.47	51.04	64.93	61.58	25.47	14.97	46.73	28.37	CHUP1	Protein CHUP1, chloroplastic [Dichanthelium oligosanthes]	-	-	-	-	-	-	-
Isoform0000281	0.4	0.49	0.62	3.92	3.01	1.93	8.74	6.03	7.58	0.91	3.79	1.82	2.21	1.35	1.57	1.62	0.75	2.12	2.27	1.69	1.53	TPS11	trehalose-6-phosphate synthase [Zea mays]	Metabolism	Carbohydrate metabolism;Global and Overview	ko01100//Metabolic pathways;ko00500//Starch and sucrose metabolism	K16055	-	-	-
Isoform0000283	54.04	181.41	223.17	46.7	8.5	54.02	7.25	9.65	10.74	182.79	251.45	38.41	102.99	42.86	202.69	116.4	130.6	189.12	115.41	88.21	71.52	CHUP1	Protein CHUP1, chloroplastic [Dichanthelium oligosanthes]	-	-	-	-	-	-	-
Isoform0000285	3.89	2.91	3.17	9.39	8.79	9.03	24.16	28.41	27.41	7.5	6.63	3.65	8.9	6.97	7.89	8.6	8.12	10.45	20	14.66	16.64	APUM5	PREDICTED: pumilio homolog 5-like isoform X1 [Zea mays]	-	-	-	-	-	-	-
Isoform0000286	0	0	0	0	0	0.49	2.18	2.72	0	0	0.16	0	0	0	0	0	0	0	0	0	0.12	TPR1	Protein TOPLESS [Zea mays]	-	-	-	-	-	-	-
Isoform0000288	43.69	27.06	40.81	13.47	13.56	6.49	3.12	3.1	2.49	14.22	20.74	20.82	9.68	10.65	10	10.35	12.22	10.63	8.24	11.02	8.64	SPS5	PREDICTED: probable sucrose-phosphate synthase 5 [Zea mays]	Metabolism	Carbohydrate metabolism;Global and Overview	ko01100//Metabolic pathways;ko00500//Starch and sucrose metabolism	K00696	-	-	-
Isoform0000292	5.51	5.1	8.32	8.32	5.73	5.54	0.81	0.74	0.46	6.77	9.72	8.64	12.59	12.21	7.89	8.97	9.97	8.11	8.09	9.09	6.58	NIP2-1	NOD26-like major intrinsic protein [Sorghum bicolor]	-	-	-	-	GO:0031224//intrinsic component of membrane	-	GO:0019755//one-carbon compound transport
Isoform0000298	8.71	16.42	5.98	5.61	4.67	4.04	0.66	0.75	1.05	5.64	3.09	6.3	1.59	1.51	1.5	3.37	3.09	2.76	4.16	4.66	5.33	SPS5	PREDICTED: probable sucrose-phosphate synthase 5 [Zea mays]	Metabolism	Carbohydrate metabolism;Global and Overview	ko01100//Metabolic pathways;ko00500//Starch and sucrose metabolism	K00696	-	-	-
Isoform0000316	0.98	1.43	0.89	4.26	7.16	6.09	9.1	8.62	12.23	2.56	1.33	1.36	2.12	1.11	1.84	3.15	3.15	2.91	6.95	5.57	6.88	HAK11	Potassium transporter 10 [Zea mays]	-	-	-	-	-	-	-
Isoform0000328	2.55	3.66	1.24	60.93	121.74	80.76	31.92	15.41	24.75	14.1	2.84	6.92	6.14	2.31	15.99	13.16	28.49	3.92	40.55	38.22	37.23	SPBC2A9.03	Transducin/WD40 repeat-like superfamily protein [Zea mays]	-	-	-	-	-	-	-
Isoform0000329	51.4	46.1	41.27	4.17	3.67	7.26	6.02	5.66	9.58	25.38	25.43	50.22	30.95	30.55	23.48	25.69	38.14	39.91	23.16	14.56	16.99	-	-	-	-	-	-	-	-	-
Isoform0000334	27.87	84.15	80.45	0.89	6.81	4.74	0	0	0	95.03	112.41	99.36	35.02	67.26	62.15	44.36	36.37	147.6	21.77	14.54	27.3	LHY	PREDICTED: LHY protein isoform X1 [Zea mays]	Organismal Systems	Environmental adaptation	ko04712//Circadian rhythm - plant	K12133	-	GO:0005488//binding	-
Isoform0000344	7.21	18.6	12.92	1.17	1.11	2.15	4.53	7.04	4.08	2.14	2.99	2.28	2.82	1.97	2.04	2.04	1.78	2.34	2.19	2.32	2.2	Mb2703	citrate transporter1 [Zea mays]	-	-	-	-	GO:0031224//intrinsic component of membrane	-	GO:0015698//inorganic anion transport;GO:0044763//single-organism cellular process
Isoform0000349	0	0.27	0.07	1.14	0.26	0.66	0	0.1	0.22	3.23	1.21	1.56	4.25	2.75	4.82	3.01	3.95	2.92	1.86	1.89	0.94	INO1	myo-inositol-1-phosphate synthase [Saccharum hybrid cultivar]	Metabolism	Global and Overview;Carbohydrate metabolism	ko01100//Metabolic pathways;ko01130//Biosynthesis of antibiotics;ko00562//Inositol phosphate metabolism	K01858	-	GO:0003824//catalytic activity	GO:0006020//inositol metabolic process;GO:0006644//phospholipid metabolic process
Isoform0000367	37.42	19.23	33.04	1.67	0.48	2.41	0	0.32	0	43.76	65.81	17.68	45.61	71.43	52.05	50.32	59.88	31.7	24.96	29.05	21.39	LHY	PREDICTED: LHY protein isoform X1 [Zea mays]	Organismal Systems	Environmental adaptation	ko04712//Circadian rhythm - plant	K12133	-	GO:0005488//binding	-
Isoform0000370	113.53	170.83	88.53	77.81	88.27	99.89	49.76	54.99	92.47	50.62	72.29	91.75	32.53	38.72	53.02	14.14	7.22	56.12	15.77	11.77	15.28	CESA7	cellulose synthase10 [Zea mays]	-	-	-	-	GO:0031224//intrinsic component of membrane	GO:0016759//cellulose synthase activity;GO:0046914//transition metal ion binding	GO:0030243//cellulose metabolic process;GO:0045229//external encapsulating structure organization
Isoform0000379	4.95	2.61	4.49	12.77	25.97	5.05	32.7	64.5	44.55	4.96	0	0.63	1.96	4.89	3.22	1.67	8.25	3.35	11.47	7.05	11.83	TPS9	trehalose 6-phosphate synthase [Zea mays]	Metabolism	Global and Overview;Carbohydrate metabolism	ko01100//Metabolic pathways;ko00500//Starch and sucrose metabolism	K16055	-	-	GO:0005991//trehalose metabolic process
Isoform0000381	43.78	32.05	52.41	4.27	0	0.58	0	0	0	47.39	73.19	43.62	41.1	64.21	65.65	44.29	50.29	55.66	51.53	48.9	48.98	LHY	PREDICTED: LHY protein isoform X1 [Zea mays]	Organismal Systems	Environmental adaptation	ko04712//Circadian rhythm - plant	K12133	-	GO:0005488//binding	-
Isoform0000386	20.92	31.13	27.81	0.42	1.2	0.67	0.22	0	0	38.96	42.35	22.84	29.49	41.44	33.58	29.03	38.84	41.36	32.09	37.13	25.34	CCA1	ScMYB43 protein [Saccharum hybrid cultivar Co 86032]	Organismal Systems	Environmental adaptation	ko04712//Circadian rhythm - plant	K12133	-	GO:0005488//binding	-
Isoform0000392	2.17	2.91	2.25	7.45	9.39	8.17	21.12	16.68	19.35	9.27	6.7	4.56	11.03	8.74	12.23	10.93	14.87	10.47	23.23	15.95	21.63	LHW	PREDICTED: transcription factor LHW-like [Zea mays]	-	-	-	-	-	-	-
Isoform0000393	44.02	40.33	45.13	12.47	14.22	21.81	3.73	3.02	6.33	47.58	49.62	44.25	28.35	42.39	30.2	44.64	56.3	54.2	20.67	26.57	24.52	IGHMBP2	PREDICTED: LOW QUALITY PROTEIN: DNA-binding protein SMUBP-2 [Zea mays]	-	-	-	-	-	-	-
Isoform0000395	2.75	11.32	4.26	0	148.85	41.23	249.8	244.16	54.16	65.16	38.15	12.3	56.86	81.37	43.08	59.35	65.23	41.43	54.45	77.68	76.42	ACA8	PREDICTED: calcium-transporting ATPase 8, plasma membrane-type-like isoform X2 [Zea mays]	-	-	-	-	-	-	-
Isoform0000401	128.51	119.08	171.97	42.68	20.03	44.97	11.43	13.2	23.92	169.06	181.22	175.96	97.74	171.3	176.81	211.4	165.54	207.05	135.76	170.03	134.26	PEP1	phosphoenolpyruvate carboxylase [Sorghum bicolor]	Metabolism	Global and Overview;Carbohydrate metabolism;Energy metabolism	ko01100//Metabolic pathways;ko01120//Microbial metabolism in diverse environments;ko01200//Carbon metabolism;ko00710//Carbon fixation in photosynthetic organisms;ko00620//Pyruvate metabolism	K01595	GO:0044424//intracellular part	GO:0004611//phosphoenolpyruvate carboxykinase activity	GO:0006101//citrate metabolic process
Isoform0000415	0	6.03	0.97	17.24	4.69	28.57	0.01	16.83	9.05	11.16	24.75	0	9.6	3.25	19.24	1.29	10.44	21.03	42.12	17.6	17.18	SRFR1	PREDICTED: tetratricopeptide repeat protein 13 isoform X2 [Zea mays]	-	-	-	-	-	-	-
Isoform0000433	6.45	0.32	7.17	1.48	0.51	1.16	0	0	0	2.84	2.14	6.25	4.82	1.68	8.09	3.68	6.24	0.15	4.01	2.79	2.25	LHY	PREDICTED: LHY protein isoform X1 [Zea mays]	Organismal Systems	Environmental adaptation	ko04712//Circadian rhythm - plant	K12133	-	GO:0005488//binding	-
Isoform0000436	0.45	1.04	0.64	1.51	9.59	3.42	9.48	34.65	26.35	1.84	2.87	1.14	1.6	3.86	4.41	0.62	3.25	1.73	4.72	2.34	5.38	TPS9	trehalose 6-phosphate synthase [Zea mays]	Metabolism	Carbohydrate metabolism;Global and Overview	ko01100//Metabolic pathways;ko00500//Starch and sucrose metabolism	K16055	-	-	GO:0005991//trehalose metabolic process
Isoform0000440	134.46	122.75	198.55	34.2	54.52	59.2	17.7	20.07	15.83	104.2	91.97	161.72	57.12	76.55	62.41	78.75	84.2	70.82	67.69	63.77	59.9	SPS5	PREDICTED: probable sucrose-phosphate synthase 5 [Zea mays]	Metabolism	Carbohydrate metabolism;Global and Overview	ko01100//Metabolic pathways;ko00500//Starch and sucrose metabolism	K00696	-	-	-
Isoform0000446	25.31	53.63	58.88	28.44	9.05	21.34	0	3.41	7.8	85.01	53.82	33.01	24.41	42.71	42.56	19.34	38.73	54.01	24.39	31.26	27.19	PPDK1	pyruvate phosphate dikinase [Sorghum bicolor]	Metabolism	Global and Overview;Carbohydrate metabolism;Energy metabolism	ko01100//Metabolic pathways;ko01120//Microbial metabolism in diverse environments;ko01200//Carbon metabolism;ko00710//Carbon fixation in photosynthetic organisms;ko00620//Pyruvate metabolism	K01006	GO:0009536//plastid	GO:0004672//protein kinase activity;GO:0016781//phosphotransferase activity, paired acceptors;GO:0032550//purine ribonucleoside binding;GO:0043169//cation binding	GO:0006464//cellular protein modification process;GO:0006796//phosphate-containing compound metabolic process;GO:0032787//monocarboxylic acid metabolic process
Isoform0000481	51.43	65.36	65.45	29.47	53.16	44.28	41.12	44.5	44.39	23.33	27.56	31	18.16	10.21	12.67	2.75	3.75	23.82	5.87	5.27	5.52	CESA4	cellulose synthase 11 [Zea mays]	-	-	-	-	GO:0030312//external encapsulating structure;GO:0031224//intrinsic component of membrane	GO:0016759//cellulose synthase activity;GO:0046914//transition metal ion binding	GO:0006950//response to stress;GO:0009617//response to bacterium;GO:0009620//response to fungus;GO:0009832//plant-type cell wall biogenesis;GO:0010115//regulation of abscisic acid biosynthetic process;GO:0030243//cellulose metabolic process;GO:0045229//external encapsulating structure organization;GO:0045491//xylan metabolic process
Isoform0000494	0	0	0	0	0	0	0	0	0	0	0.62	0.98	0	1.19	0	0	0	0	0	0	0	PHYA	phytochrome A [Sorghum bicolor]	Organismal Systems	Environmental adaptation	ko04712//Circadian rhythm - plant	K12120	-	GO:0038023//signaling receptor activity;GO:0046983//protein dimerization activity	GO:0006464//cellular protein modification process;GO:0007602//phototransduction;GO:0010468//regulation of gene expression;GO:0034645//cellular macromolecule biosynthetic process;GO:0035556//intracellular signal transduction
Isoform0000500	8.56	3.58	3.68	0.73	0.39	0.6	0	0	0	8.09	16.6	2.77	25.46	26.22	19.59	17.64	24.67	7.16	11.92	16.64	11	LHY	PREDICTED: LHY protein isoform X1 [Zea mays]	Organismal Systems	Environmental adaptation	ko04712//Circadian rhythm - plant	K12133	-	GO:0005488//binding	-
Isoform0000502	29.08	36.36	30.98	4.27	3.77	1.14	0	0	3.81	7.33	33.64	27.2	37.37	20.34	38.12	50.84	0.8	1	18.14	24.78	10.51	CHUP1	Protein CHUP1, chloroplastic [Dichanthelium oligosanthes]	-	-	-	-	-	-	-
Isoform0000503	0	71.58	29.41	0	0	0	1.93	0	0.06	74.89	83.62	14.59	0	66.76	42.57	0	3.35	68.81	19.78	16.98	0.03	PEP1	phosphoenolpyruvate carboxylase [Sorghum bicolor]	Metabolism	Global and Overview;Carbohydrate metabolism;Energy metabolism	ko01100//Metabolic pathways;ko01120//Microbial metabolism in diverse environments;ko01200//Carbon metabolism;ko00710//Carbon fixation in photosynthetic organisms;ko00620//Pyruvate metabolism	K01595	GO:0044424//intracellular part	GO:0004611//phosphoenolpyruvate carboxykinase activity	GO:0006101//citrate metabolic process
Isoform0000507	55.96	21.2	64.19	24.03	9.05	3.56	2.15	1.24	2.38	26.01	20.99	56.13	21.63	0	20.06	16.82	29.62	34.76	11.96	17.36	8.22	-	-	-	-	-	-	-	-	-
Isoform0000509	0.4	0.73	0.57	6.77	2.49	5.9	5.75	4.82	6.25	2.02	1.58	2.85	0.63	2.7	4.99	3.94	4.45	4.24	6.26	3.37	8.01	ACO2	aconitase1 [Zea mays]	Metabolism	Global and Overview;Carbohydrate metabolism	ko01100//Metabolic pathways;ko01110//Biosynthesis of secondary metabolites;ko01120//Microbial metabolism in diverse environments;ko01130//Biosynthesis of antibiotics;ko01200//Carbon metabolism;ko01230//Biosynthesis of amino acids;ko00630//Glyoxylate and dicarboxylate metabolism;ko01210//2-Oxocarboxylic acid metabolism;ko00020//Citrate cycle (TCA cycle)	K01681	-	-	-
Isoform0000522	0.83	4.8	0	9.62	2.65	17.46	80.32	25.63	18.82	9.7	6.22	3.21	8.95	0.27	10.29	9.38	9.62	7.08	19.64	11.25	26.04	TPS9	trehalose 6-phosphate synthase [Zea mays]	Metabolism	Carbohydrate metabolism;Global and Overview	ko01100//Metabolic pathways;ko00500//Starch and sucrose metabolism	K16055	-	-	GO:0005991//trehalose metabolic process
Isoform0000530	1.21	0	1.97	46.31	52.86	3.55	63.44	96.73	66.41	1.81	0	2.03	2.77	3.07	0.9	2.75	3.33	0	10.58	4.75	12.43	GI	gigantea1 [Zea mays]	Organismal Systems	Environmental adaptation	ko04712//Circadian rhythm - plant	K12124	-	-	-
Isoform0000541	38.81	47.43	59.76	25.37	10.5	26.68	2.48	4.54	1.14	43.3	61.57	24.89	14.66	24.43	18.46	24.91	21.84	32.49	7.53	21.49	11.11	PPDK1	pyruvate phosphate dikinase [Sorghum bicolor]	Metabolism	Carbohydrate metabolism;Energy metabolism;Global and Overview	ko01100//Metabolic pathways;ko01120//Microbial metabolism in diverse environments;ko01200//Carbon metabolism;ko00710//Carbon fixation in photosynthetic organisms;ko00620//Pyruvate metabolism	K01006	GO:0009536//plastid	GO:0004672//protein kinase activity;GO:0016781//phosphotransferase activity, paired acceptors;GO:0032550//purine ribonucleoside binding;GO:0043169//cation binding	GO:0006464//cellular protein modification process;GO:0006796//phosphate-containing compound metabolic process;GO:0032787//monocarboxylic acid metabolic process
Isoform0000542	12.26	12.59	13.73	2.25	0	0.76	0.92	1.04	0.76	11.66	13.65	7.77	10.74	11.54	11.1	10.65	8.85	9.56	3.91	5.48	3.45	PPDK1	pyruvate phosphate dikinase [Sorghum bicolor]	Metabolism	Carbohydrate metabolism;Energy metabolism;Global and Overview	ko01100//Metabolic pathways;ko01120//Microbial metabolism in diverse environments;ko01200//Carbon metabolism;ko00710//Carbon fixation in photosynthetic organisms;ko00620//Pyruvate metabolism	K01006	GO:0009536//plastid	GO:0004672//protein kinase activity;GO:0016781//phosphotransferase activity, paired acceptors;GO:0032550//purine ribonucleoside binding;GO:0043169//cation binding	GO:0006464//cellular protein modification process;GO:0006796//phosphate-containing compound metabolic process;GO:0032787//monocarboxylic acid metabolic process
Isoform0000545	7.81	6.38	7.63	0.76	1.09	2.35	0	0	0	10	10.69	10.18	7.76	10.42	12.93	8.91	12.25	7.73	6.39	7.2	3.93	LHY	PREDICTED: LHY protein isoform X1 [Zea mays]	Organismal Systems	Environmental adaptation	ko04712//Circadian rhythm - plant	K12133	-	GO:0005488//binding	-
Isoform0000548	0.63	1.63	1.05	15.33	32.27	10.38	64.87	105.39	86.27	6.88	1.44	2.17	12.04	6.58	10.96	20.42	21.34	14.95	42.03	25.8	50.32	RFS2	PREDICTED: probable galactinol--sucrose galactosyltransferase 2 [Setaria italica]	Metabolism	Carbohydrate metabolism	ko00052//Galactose metabolism	K06617	-	-	-
Isoform0000552	0	0	0	1.69	0	0.93	0	0.01	1.97	0.85	0.89	0	1.95	0	0	0	0	3.09	6.89	1.52	0	Tcp11l1	T-complex protein 11 [Zea mays]	-	-	-	-	-	-	-
Isoform0000554	218.63	267	180.54	58.31	50.17	90.79	16.71	17.39	18.34	288.65	291.39	273.04	115.61	171.46	203.45	198.85	284.08	203.54	151.93	180.85	142.99	PHOT2	phototropin-1 [Zea mays]	-	-	-	-	-	-	-
Isoform0000560	58.75	45.07	59.34	0.61	0.66	2.51	0	0	0	49.25	73.14	32.34	46.49	56.99	56.59	42.24	44.83	52.67	29.56	36.52	38.95	LHY	PREDICTED: LHY protein isoform X1 [Zea mays]	Organismal Systems	Environmental adaptation	ko04712//Circadian rhythm - plant	K12133	-	GO:0005488//binding	-
Isoform0000563	2.21	1.29	2.2	18.93	21.6	23.84	16.85	24.72	12.8	1.59	3.5	1.57	2.2	1.75	2.74	2.07	2.07	2.3	1.9	1.7	1.7	At5g49770	Leucine-rich repeat protein kinase family protein [Zea mays]	-	-	-	-	-	-	-
Isoform0000567	0	0	0	0	0	0	0	0	0	0.48	0	0	0	1.86	0.5	0.49	1.47	0	2.18	0	0.57	LHY	PREDICTED: LHY protein isoform X1 [Zea mays]	Organismal Systems	Environmental adaptation	ko04712//Circadian rhythm - plant	K12133	-	GO:0005488//binding	-
Isoform0000578	0	1.23	0.79	1.56	2.57	3.06	3.83	6.07	0	1.92	0.74	0.49	0	0	0	0.52	0.21	0.52	2.48	1.01	2.34	DDB_G0289943	Protein CLEC16A-like protein [Dichanthelium oligosanthes]	-	-	-	-	-	-	-
Isoform0000584	58.53	43.76	0	30.82	16.31	83.41	3.88	1.93	2.05	28.63	54.92	58.6	10.8	50.45	28.92	16.59	22.55	57.44	16.28	40.2	16.78	CHLH	PREDICTED: magnesium-chelatase subunit ChlH, chloroplastic [Setaria italica]	Metabolism	Metabolism of cofactors and vitamins;Global and Overview	ko01100//Metabolic pathways;ko01110//Biosynthesis of secondary metabolites;ko00860//Porphyrin and chlorophyll metabolism	K03403	GO:0009532//plastid stroma;GO:0042170//plastid membrane	GO:0032550//purine ribonucleoside binding;GO:0051003//ligase activity, forming nitrogen-metal bonds, forming coordination complexes	GO:0006779//porphyrin-containing compound biosynthetic process
Isoform0000587	0.07	0.2	0	2.87	5.19	4.52	2.74	0.68	1.91	0.7	0.29	0.28	0.38	0.17	0.93	0.96	1.58	0.45	3.13	2.51	2.02	-	-	-	-	-	-	-	-	-
Isoform0000591	0	0	0.05	0	0.05	0.24	0.32	0.17	0.22	0	0	0	0.06	0.14	0.43	0.04	0.08	0	0	0.1	0	smek1	uncharacterized LOC100502168 [Zea mays]	-	-	-	-	-	-	-
Isoform0000605	11.54	7.61	10.8	1.05	0.86	1.74	0	0	0	13.67	19.83	14.7	10.99	17.24	16.44	12.95	13.74	12.55	10.78	11.67	8.76	LHY	PREDICTED: LHY protein isoform X2 [Zea mays]	Organismal Systems	Environmental adaptation	ko04712//Circadian rhythm - plant	K12133	-	GO:0005488//binding	-
Isoform0000615	2.58	3.13	1.49	0.2	0.18	0.83	0	0	0	5.3	4.48	2.12	4.45	5.14	5.28	4.27	3.23	4.37	1.42	2.58	2.3	CCA1	ScMYB43 protein [Saccharum hybrid cultivar Co 86032]	Organismal Systems	Environmental adaptation	ko04712//Circadian rhythm - plant	K12133	-	GO:0005488//binding	-
Isoform0000616	0	0	0	0	0	0	0	0	0	0	9.43	0	0	14.52	0.78	3.85	10.78	18.4	14.33	5.53	16.83	SAC2	PREDICTED: phosphoinositide phosphatase SAC2-like isoform X1 [Zea mays]	-	-	-	-	-	-	-
Isoform0000618	35.68	55.73	34.74	7.14	1.22	3.68	33.89	27.5	24.79	29.99	42.43	17.2	33.01	29.88	21.13	19.51	34.28	50.24	11.91	14.92	14.03	KEA3	PREDICTED: K(+) efflux antiporter 3, chloroplastic [Setaria italica]	-	-	-	-	-	-	-
Isoform0000620	5.68	5.6	6.01	16.4	14.26	18.32	50.24	54.95	41.99	5.46	5.08	4.36	7.13	7.04	6.78	7.5	6.09	8.25	6.29	5.04	8.86	FER	PREDICTED: receptor-like protein kinase FERONIA [Setaria italica]	-	-	-	-	GO:0043231//intracellular membrane-bounded organelle	GO:0004672//protein kinase activity;GO:0032550//purine ribonucleoside binding	GO:0006464//cellular protein modification process
Isoform0000623	2.65	4.69	3.75	0	0.04	0	0	0	1.44	2.12	10.64	0.27	1.24	11.37	7.04	8.71	8	0	9.36	4.95	3.41	ALATS	PREDICTED: alanine--tRNA ligase [Zea mays]	Genetic Information Processing	Translation	ko00970//Aminoacyl-tRNA biosynthesis	K01872	-	-	-
Isoform0000624	0.41	0.33	0	5	6.2	8.27	28.1	24.53	30.15	18.75	16.37	17.38	38.99	42.42	80.8	83.94	151.85	79.93	152.83	155.81	152.05	ACO2	aconitase5 [Zea mays]	Metabolism	Carbohydrate metabolism;Global and Overview	ko01100//Metabolic pathways;ko01110//Biosynthesis of secondary metabolites;ko01120//Microbial metabolism in diverse environments;ko01130//Biosynthesis of antibiotics;ko01200//Carbon metabolism;ko01230//Biosynthesis of amino acids;ko00630//Glyoxylate and dicarboxylate metabolism;ko01210//2-Oxocarboxylic acid metabolism;ko00020//Citrate cycle (TCA cycle)	K01681	-	-	-
Isoform0000633	0.82	0.52	0.81	3.59	2.97	4.15	7.18	6.55	6.93	1.12	1.35	1.11	1.56	1.84	1.72	1.85	1.5	3.2	2.87	2.47	2.13	HEN1	hua enhancer1 [Zea mays]	-	-	-	-	GO:0043231//intracellular membrane-bounded organelle	GO:0008168//methyltransferase activity	-
Isoform0000635	25.27	17.44	0	13.3	0	0	0	1.03	0	0	31.48	0.09	0	46.75	63.61	35.42	40.43	37.22	0.29	26.68	12.3	HSL1	receptor-like protein kinase HSL1 precursor [Zea mays]	-	-	-	-	-	-	-
Isoform0000648	52.94	34.56	61.76	8.72	4.46	8.1	0	0	0.37	31.02	40.19	54.44	28.82	45.14	39.13	33.18	44.15	35.26	25.69	29.15	32.42	LHY	PREDICTED: LHY protein isoform X1 [Zea mays]	Organismal Systems	Environmental adaptation	ko04712//Circadian rhythm - plant	K12133	-	GO:0005488//binding	-
Isoform0000652	0	40.34	34.45	0	1.21	0	0	0	0.37	29.53	37.18	46.07	19.35	18.1	11.84	13.8	19.01	56.98	17.24	11.55	11.73	LHY	PREDICTED: LHY protein isoform X1 [Zea mays]	Organismal Systems	Environmental adaptation	ko04712//Circadian rhythm - plant	K12133	-	GO:0005488//binding	-
Isoform0000664	4.67	6.28	15.03	28.64	0	21.27	31	25.68	5.46	0	1.93	4.64	15.37	20.41	11.19	9.94	1.83	12.1	10.3	7.65	12.04	PRR73	two-component response regulator-like PRR73 [Zea mays]	Organismal Systems	Environmental adaptation	ko04712//Circadian rhythm - plant	K12129	GO:0043231//intracellular membrane-bounded organelle	-	GO:0010468//regulation of gene expression;GO:0034645//cellular macromolecule biosynthetic process;GO:0035556//intracellular signal transduction
Isoform0000666	1.05	2.92	14.67	1.51	0	4.6	0.32	0	4.73	16.78	8.05	1080.81	0	1.97	3.29	0.59	0	23.35	0	2.84	0.6	PEP1	phosphoenolpyruvate carboxylase [Sorghum bicolor]	Metabolism	Carbohydrate metabolism;Energy metabolism;Global and Overview	ko01100//Metabolic pathways;ko01120//Microbial metabolism in diverse environments;ko01200//Carbon metabolism;ko00710//Carbon fixation in photosynthetic organisms;ko00620//Pyruvate metabolism	K01595	GO:0044424//intracellular part	GO:0004611//phosphoenolpyruvate carboxykinase activity	GO:0006101//citrate metabolic process
Isoform0000668	2.27	2.69	0.25	15.63	14.63	10.6	34.14	22.25	40.91	2.97	3.4	1.31	5.86	1.18	3.27	4.76	7.37	7.81	9.83	9.92	4.91	LOX1.1	LOX4 [Sorghum bicolor]	Metabolism	Lipid metabolism	ko00591//Linoleic acid metabolism	K15718	-	GO:0016701//oxidoreductase activity, acting on single donors with incorporation of molecular oxygen;GO:0043169//cation binding	GO:0006633//fatty acid biosynthetic process
Isoform0000675	2.43	3	2.1	17.15	35.72	23.11	88.81	81.52	61.15	10.59	4.49	2.19	7.28	5.66	10.57	8.69	11.64	7.4	24.01	16.72	25.93	TPS9	PREDICTED: probable alpha,alpha-trehalose-phosphate synthase [UDP-forming] 9 [Zea mays]	Metabolism	Carbohydrate metabolism;Global and Overview	ko01100//Metabolic pathways;ko00500//Starch and sucrose metabolism	K16055	-	-	GO:0005991//trehalose metabolic process
Isoform0000679	0	0	0	0.07	0	14.25	0	6.56	0.16	0	90.16	0.21	0.12	192.33	44.34	0.26	34.67	0.19	32.93	58.27	0	ABCC14	PREDICTED: ABC transporter C family member 14-like [Zea mays]	Environmental Information Processing	Membrane transport	ko02010//ABC transporters	K05665	-	-	-
Isoform0000685	0.25	8.35	29.72	180.01	248.25	157.17	26.81	119.49	21.57	55.61	45.78	47.83	48.65	13.62	32.91	50.23	41.36	4.6	51.1	63.18	56.76	LOX2.3	lipoxygenase11 [Zea mays]	Metabolism	Global and Overview;Lipid metabolism	ko01100//Metabolic pathways;ko01110//Biosynthesis of secondary metabolites;ko00591//Linoleic acid metabolism;ko00592//alpha-Linolenic acid metabolism	K00454	-	GO:0016701//oxidoreductase activity, acting on single donors with incorporation of molecular oxygen;GO:0043169//cation binding	GO:0006633//fatty acid biosynthetic process
Isoform0000689	23.9	16.11	25.81	51.94	84.78	65.39	59.46	119.28	45.88	74.38	33.95	44.12	155.78	101.32	280.79	238.68	196.82	169.84	303.43	289.18	346.02	CLPB1	Chaperone protein ClpB1 [Dichanthelium oligosanthes]	-	-	-	-	-	GO:0032550//purine ribonucleoside binding	GO:0043170//macromolecule metabolic process
Isoform0000716	0.84	0.56	0.83	3.86	3.03	4.06	6.07	6.48	7.78	2	2	1.3	4.21	4.22	3.93	3.4	3.15	5.39	4.58	5.09	3.39	SPBC713.04c	PREDICTED: periodic tryptophan protein 2 homolog [Setaria italica]	Genetic Information Processing	Translation	ko03008//Ribosome biogenesis in eukaryotes	K14558	GO:0031461//cullin-RING ubiquitin ligase complex;GO:0043232//intracellular non-membrane-bounded organelle	-	GO:0006221//pyrimidine nucleotide biosynthetic process;GO:0006405//RNA export from nucleus;GO:0006886//intracellular protein transport;GO:0016072//rRNA metabolic process;GO:0048229//gametophyte development
Isoform0000718	3.52	2.68	1.72	21.82	23.95	22.33	37.78	38.75	38.39	5.57	4.46	4.18	5.16	4.72	6.85	8	7.74	9.15	15.69	14.04	15.31	EIN4	PREDICTED: ethylene receptor 3 [Setaria italica]	Environmental Information Processing	Signal transduction	ko04075//Plant hormone signal transduction	K14509	GO:0031090//organelle membrane;GO:0043231//intracellular membrane-bounded organelle	GO:0004673//protein histidine kinase activity;GO:0060089//molecular transducer activity	GO:0000160//phosphorelay signal transduction system;GO:0006468//protein phosphorylation
Isoform0000720	0	2.99	0	0	0.04	0	2.5	13.43	13.33	7.7	16.87	0	3.6	6.91	18.53	10.02	3.74	0	0	9.82	13.12	ogdh	2-oxoglutarate dehydrogenase E1 component [Zea mays]	Metabolism	Amino acid metabolism;Carbohydrate metabolism;Global and Overview	ko01100//Metabolic pathways;ko01110//Biosynthesis of secondary metabolites;ko01120//Microbial metabolism in diverse environments;ko01130//Biosynthesis of antibiotics;ko01200//Carbon metabolism;ko00020//Citrate cycle (TCA cycle);ko00380//Tryptophan metabolism;ko00310//Lysine degradation	K00164	-	GO:0016903//oxidoreductase activity, acting on the aldehyde or oxo group of donors;GO:0019842//vitamin binding	GO:0006101//citrate metabolic process
Isoform0000739	1.24	0.02	3.68	3.74	6.04	0.01	0	0	6.5	0	2.86	7.48	0.73	0	0	4.15	1.23	0	0	0	0	TPR1	Protein TOPLESS [Zea mays]	-	-	-	-	-	-	-
Isoform0000742	0	10.46	5.64	3.22	0	5.29	4.3	0	0	6.34	0.06	4.38	6.99	0	2.29	0	0	0	0	0	0	PMA1	PREDICTED: plasma membrane ATPase 1-like [Setaria italica]	Metabolism	Energy metabolism	ko00190//Oxidative phosphorylation	K01535	GO:0031224//intrinsic component of membrane	GO:0017111//nucleoside-triphosphatase activity;GO:0043169//cation binding	GO:0009152//purine ribonucleotide biosynthetic process
Isoform0000751	6959.89	6154.46	7537.48	3952.11	1873.22	4335.59	426	564.86	972.45	6118.39	6016.92	6690.57	4102	7536.79	6576.86	6403.77	6492.9	6406.29	3019.67	4873.88	3662.34	PEP1	phosphoenolpyruvate carboxylase [Sorghum bicolor]	Metabolism	Carbohydrate metabolism;Energy metabolism;Global and Overview	ko01100//Metabolic pathways;ko01120//Microbial metabolism in diverse environments;ko01200//Carbon metabolism;ko00710//Carbon fixation in photosynthetic organisms;ko00620//Pyruvate metabolism	K01595	GO:0044424//intracellular part	GO:0004611//phosphoenolpyruvate carboxykinase activity	GO:0006101//citrate metabolic process
Isoform0000753	6.05	10.5	0.86	3.04	1.59	1.99	17.52	24.52	32.67	4.26	6.57	7.87	3.68	4.63	3.13	3.24	3.44	1.95	4.14	3.35	2.41	-	-	-	-	-	-	-	-	-
Isoform0000758	0	0	0	0.42	0	2.37	0.03	0.03	0	1.91	0	0	16.92	10.77	1.66	0.03	10.94	0.03	6.83	21.02	9.66	RFS2	PREDICTED: probable galactinol--sucrose galactosyltransferase 2 [Setaria italica]	Metabolism	Carbohydrate metabolism	ko00052//Galactose metabolism	K06617	-	-	-
Isoform0000766	166.53	132.31	193.03	14.66	10.81	16.61	0	0.29	0.21	146.96	169.41	167.4	78.54	146.4	120.61	96.59	104.75	99.27	35.22	46.1	56.09	LHY	PREDICTED: LHY protein isoform X1 [Zea mays]	Organismal Systems	Environmental adaptation	ko04712//Circadian rhythm - plant	K12133	-	GO:0005488//binding	-
Isoform0000770	0	0.05	4.01	33.18	19.27	21.49	42.67	27.91	28.12	0	0	0	10.04	7.1	5.82	0	6.12	7.77	0.63	5.62	5.06	PRR73	two-component response regulator-like PRR73 [Zea mays]	Organismal Systems	Environmental adaptation	ko04712//Circadian rhythm - plant	K12129	GO:0043231//intracellular membrane-bounded organelle	-	GO:0010468//regulation of gene expression;GO:0034645//cellular macromolecule biosynthetic process;GO:0035556//intracellular signal transduction
Isoform0000775	1.8	0.52	3.39	16.27	19	12.05	5.44	6.61	4.63	4.7	3.89	4.04	4.24	2.61	8.17	4.66	6.26	4.82	8.95	1.34	7.63	drkD	PREDICTED: dual specificity protein kinase shkD-like [Setaria italica]	-	-	-	-	-	-	-
Isoform0000784	0	0	0	2.36	7.51	13.8	0	0	1.62	8.7	3.61	0	0	0	3.4	0	0.66	0	4.55	13.75	1.77	PRR73	two-component response regulator-like PRR73 [Zea mays]	Organismal Systems	Environmental adaptation	ko04712//Circadian rhythm - plant	K12129	GO:0043231//intracellular membrane-bounded organelle	-	GO:0010468//regulation of gene expression;GO:0034645//cellular macromolecule biosynthetic process;GO:0035556//intracellular signal transduction
Isoform0000785	1.05	0.47	1.27	7.1	5.45	7.67	15.28	11.79	17.04	1.75	2.8	1.57	4.5	4.71	4.55	4.15	3.27	6.66	5.97	5.93	5.08	WDR3	transducin family protein / WD-40 repeat family protein [Zea mays]	Genetic Information Processing	Translation	ko03008//Ribosome biogenesis in eukaryotes	K14556	-	-	-
Isoform0000790	0.44	0.55	0.19	0	0	0	0	0.14	0.23	0	0.44	0.18	0.2	0	0.46	0.13	0	0.3	0	0	0	BLH4	BEL1-like homeodomain protein 4 [Dichanthelium oligosanthes]	-	-	-	-	GO:0043231//intracellular membrane-bounded organelle	-	GO:0010468//regulation of gene expression
Isoform0000791	0.11	0.47	0.48	6.36	6.59	7.62	24.12	8.06	25.94	12.23	9.87	6.71	13.76	17.85	34.03	51.82	75.45	56.59	119.31	133.53	113.69	SPCC24B10.10c	P-loop containing nucleoside triphosphate hydrolase superfamily protein [Zea mays]	-	-	-	-	-	-	-
Isoform0000794	39.74	33.69	46.34	6.42	4.5	10.34	0.3	0	0	47.97	58.38	48.26	33.75	54.03	51.23	47.68	68.16	46.24	47.23	61.86	43.55	LHY	PREDICTED: LHY protein isoform X1 [Zea mays]	Organismal Systems	Environmental adaptation	ko04712//Circadian rhythm - plant	K12133	-	GO:0005488//binding	-
Isoform0000795	68.58	15.23	114.34	37.34	30.3	10.65	2.75	5.19	7.23	41.81	46.33	26.75	130.73	133.32	80.98	56.8	29.96	81.86	40.82	57.36	41.78	PHOT2	phototropin-1 [Zea mays]	-	-	-	-	-	-	-
Isoform0000817	1.93	2.8	2.17	0.65	0.7	0.24	0.36	0.43	0.62	3.38	5.24	3.56	5.04	3.23	3.08	3.06	3.7	3.5	2.75	2.38	3.61	CINV1	neutral/alkaline invertase [Zea mays]	-	-	-	-	-	-	-
Isoform0000835	1.5	1.47	0	15.34	28.8	50.67	0	30.05	14.93	1.78	1.55	2.16	0	6.74	4.51	7.8	1.51	0	5.75	3.97	0	PRR73	two-component response regulator-like PRR73 [Zea mays]	Organismal Systems	Environmental adaptation	ko04712//Circadian rhythm - plant	K12129	GO:0043231//intracellular membrane-bounded organelle	-	GO:0010468//regulation of gene expression;GO:0034645//cellular macromolecule biosynthetic process;GO:0035556//intracellular signal transduction
Isoform0000838	3.97	2.1	17.11	1.74	1.14	0.56	0	0	0	4.75	4.74	4.94	7.4	10.24	7.6	6.3	12.84	4.86	9.43	8.16	5.4	LHY	PREDICTED: LHY protein isoform X1 [Zea mays]	Organismal Systems	Environmental adaptation	ko04712//Circadian rhythm - plant	K12133	-	GO:0005488//binding	-
Isoform0000844	129.19	139.27	142.1	9.28	4.89	7.33	1.53	0.57	1.88	125.68	145.43	97.55	67.31	75.32	81.79	77.43	75.79	77.77	52.82	58.34	46.66	SSII-1	starch synthase IIc precursor [Sorghum bicolor]	Metabolism	Global and Overview;Carbohydrate metabolism	ko01100//Metabolic pathways;ko01110//Biosynthesis of secondary metabolites;ko00500//Starch and sucrose metabolism	K00703	-	-	-
Isoform0000856	35.18	39.61	40.27	30.94	9.94	20.2	1.26	2.31	0.99	48.36	10.63	26.5	4.99	16.45	17.9	17.17	17.78	20.28	13.86	13.79	12.68	RhGT1	PREDICTED: UDP-glycosyltransferase 88F5-like [Setaria italica]	-	-	-	-	-	-	-
Isoform0000857	3.59	13.52	1.34	32.36	52.83	72.18	24.53	22.85	12.48	7.58	5.16	10.95	25.68	16.44	11.59	7.31	10.26	5	14.93	14.44	13.72	ERF060	NAC1 protein [Saccharum spontaneum]	-	-	-	-	-	-	-
Isoform0000859	0	0	0.28	25.26	39.16	33.06	7.79	15.15	4.88	5.94	2.53	5.24	8.33	5.62	10.88	7.93	14.95	4.65	51.56	35.39	31.2	PV42A	SNF1-related protein kinase regulatory subunit gamma-like PV42a [Dichanthelium oligosanthes]	-	-	-	-	-	-	-
Isoform0000875	0.06	0	0	3.49	5.37	6.43	5.43	0.12	3.05	0	0	0.21	0.31	1.72	1.83	0.08	4.41	6.78	0.52	6.33	0.32	TGA4	Transcription factor TGA4 [Zea mays]	Environmental Information Processing	Signal transduction	ko04075//Plant hormone signal transduction	K14431	-	GO:0003677//DNA binding	GO:0010468//regulation of gene expression;GO:0034645//cellular macromolecule biosynthetic process
Isoform0000876	0.09	0.08	0.3	3.38	1.15	0.82	7.76	10.53	3.92	6.18	11.37	4.51	3.73	1.32	3.25	5.03	3.18	4	1.08	1.46	1.31	HSR201	PREDICTED: benzyl alcohol O-benzoyltransferase-like [Setaria italica]	-	-	-	-	-	-	-
Isoform0000882	9.15	7.65	9.27	150.26	237.35	126.32	42.57	43.63	29.95	17.34	8.72	12.07	24.12	12.51	13.82	13.48	22.54	9.01	25.48	20.62	26.52	-	-	-	-	-	-	-	-	-
Isoform0000884	15.3	7.21	4.07	1.8	1.18	2.38	0.41	0.09	0.15	16.23	9.26	9.85	17.88	16.82	11.66	15.03	14.53	17.04	6.04	10.01	5.7	-	-	-	-	-	-	-	-	-
Isoform0000885	48.13	49.28	57.8	11.93	13	15.46	3.01	1.5	1.81	42.78	39.09	59.05	48.55	37.26	41.18	39.09	46.67	43.25	34	46.79	35.93	At5g67130	Phospholipase C [Zea mays]	-	-	-	-	-	-	-
Isoform0000892	1.13	1.96	1.11	0	0	0	0	0	0	2.17	4.27	0	6.21	8.44	8.3	0.79	3.92	1.32	3.21	0.23	0.24	UVR8	regulator of chromosome condensation1 [Zea mays]	-	-	-	-	-	-	-
Isoform0000893	1.41	1.11	0.45	4.42	10.27	7	16.44	28.41	13.2	8.65	2.79	1.57	13.39	3.06	7.81	6.47	7.06	5.13	9.41	13.73	17.11	HST	hydroxycinnamoyltransferase11 [Zea mays]	Metabolism	Global and Overview;Biosynthesis of other secondary metabolites	ko01100//Metabolic pathways;ko01110//Biosynthesis of secondary metabolites;ko00940//Phenylpropanoid biosynthesis;ko00941//Flavonoid biosynthesis;ko00945//Stilbenoid, diarylheptanoid and gingerol biosynthesis	K13065	-	GO:0016740//transferase activity	-
Isoform0000904	0.41	1.01	1.26	0	0	0	0.24	0	0	0.6	0.33	0.45	0.56	0.56	0	0	1.49	0.44	0	0.92	0	RCA1	ribulose bisphosphate carboxylase/oxygenase activase, chloroplastic precursor [Zea mays]	-	-	-	-	GO:0009532//plastid stroma	GO:0032550//purine ribonucleoside binding	-
Isoform0000906	58.42	114.68	207.97	10.01	19.41	16.92	11.46	25.94	34.51	124.93	159.18	152.38	123.35	58.18	71.07	133.35	122.96	65.02	64.34	90.69	53.13	HST	Anthranilate N-benzoyltransferase protein 1 [Zea mays]	Metabolism	Biosynthesis of other secondary metabolites;Global and Overview	ko01100//Metabolic pathways;ko01110//Biosynthesis of secondary metabolites;ko00940//Phenylpropanoid biosynthesis;ko00941//Flavonoid biosynthesis;ko00945//Stilbenoid, diarylheptanoid and gingerol biosynthesis	K13065	-	GO:0016746//transferase activity, transferring acyl groups	-
Isoform0000911	0	1.65	2.91	3.17	7.17	0	0.84	6.83	0	0	0	8.03	2.79	0	0	0	0	0	0	0	4.93	Os09g0247700	Auxin transport protein BIG [Zea mays]	-	-	-	-	-	-	-
Isoform0000921	0	0	0	0	0	0	4.7	2.12	0	0	0	0	0	0	0	0	0	0	0	0	0	TBL37	Protein trichome birefringence-like 39 [Zea mays]	-	-	-	-	-	-	-
Isoform0000928	25.71	22.45	29.68	7.7	2.92	9.61	2.16	1.02	2.05	14.66	30.14	20.4	11.58	8.48	11.45	12.02	6.77	12.79	4.63	3.96	3.17	-	-	-	-	-	-	-	-	-
Isoform0000958	266.99	228.66	436.46	49.22	0	38.27	0	0.13	28.41	141.68	0.19	180.97	0	132.96	69.54	34.47	30.12	0.07	20.78	39.1	0.06	Os11g0171300	PREDICTED: fructose-bisphosphate aldolase, chloroplastic-like [Setaria italica]	Metabolism	Global and Overview;Energy metabolism;Carbohydrate metabolism	ko01100//Metabolic pathways;ko01110//Biosynthesis of secondary metabolites;ko01120//Microbial metabolism in diverse environments;ko01130//Biosynthesis of antibiotics;ko01200//Carbon metabolism;ko01230//Biosynthesis of amino acids;ko00710//Carbon fixation in photosynthetic organisms;ko00010//Glycolysis / Gluconeogenesis;ko00030//Pentose phosphate pathway;ko00051//Fructose and mannose metabolism	K01623	-	GO:0016832//aldehyde-lyase activity	GO:0006090//pyruvate metabolic process
Isoform0000961	1.14	0	0	10.4	6.98	3.52	5.68	8.82	3.25	0	4.44	2.34	2.02	1.64	4.72	5.63	3.72	2.36	25.62	13.86	31.6	ADIPOR3	PREDICTED: heptahelical transmembrane protein ADIPOR3 [Setaria italica]	-	-	-	-	-	-	-
Isoform0000969	4.49	3.34	2.33	38.47	32.47	33.37	19.11	28.81	15.69	48.1	42.12	58.24	0	77.08	38.27	73.23	79.25	77.81	40.08	54.49	26.18	CIPK6	CBL-interacting protein kinase 14 [Sorghum bicolor]	-	-	-	-	-	GO:0004672//protein kinase activity;GO:0032550//purine ribonucleoside binding	GO:0006464//cellular protein modification process;GO:0006796//phosphate-containing compound metabolic process;GO:0050794//regulation of cellular process
Isoform0000972	252.65	270.21	228.41	0	96.48	26.26	40.55	10.91	40.17	355.88	437.27	297.13	124.55	151.29	359.66	151.32	142.09	0	82.58	17.26	78.96	CAT1	PREDICTED: catalase-1 [Oryza brachyantha]	Cellular Processes;Metabolism	Global and Overview;Transport and catabolism;Carbohydrate metabolism;Amino acid metabolism	ko01110//Biosynthesis of secondary metabolites;ko01130//Biosynthesis of antibiotics;ko01200//Carbon metabolism;ko00630//Glyoxylate and dicarboxylate metabolism;ko04146//Peroxisome;ko00380//Tryptophan metabolism	K03781	GO:0042579//microbody	GO:0003824//catalytic activity;GO:0016209//antioxidant activity;GO:0043169//cation binding;GO:0046906//tetrapyrrole binding	GO:0006950//response to stress;GO:0042743//hydrogen peroxide metabolic process;GO:0044710//single-organism metabolic process
Isoform0000980	36.36	10.4	47.3	13.37	1.37	1.4	1	0	0.38	14.95	19.63	16.52	1.32	24.98	9.66	7.26	9.08	4.7	4.97	10.34	10.5	RBL9	RHOMBOID-like protein 9 chloroplastic [Zea mays]	-	-	-	-	-	-	-
Isoform0000981	80.15	76.79	76.98	32.81	23.49	34	2.07	1.67	4.7	65.62	86.46	52.67	89.58	75.33	70.5	71.1	74.55	69.67	52.08	52.87	39.71	-	-	-	-	-	-	-	-	-
Isoform0000988	0	0	0	1.15	1.55	0.88	1.93	0	1.21	0	0	0	0	0.55	0	0.95	0	0	0	1.87	0	Os05g0537400	PREDICTED: probable protein phosphatase 2C 50 [Setaria italica]	Environmental Information Processing	Signal transduction	ko04075//Plant hormone signal transduction	K14497	-	GO:0004721//phosphoprotein phosphatase activity	GO:0006464//cellular protein modification process
Isoform0000992	11.46	52.25	21.82	11.21	0.54	5.02	0.91	3.56	0.38	30.96	35.41	20.14	39.79	5.8	24.25	21.54	12.72	33.41	12.73	8.88	14.92	ALF5	transparent testa 12 protein [Zea mays]	-	-	-	-	GO:0031224//intrinsic component of membrane	GO:0015291//secondary active transmembrane transporter activity	GO:0044763//single-organism cellular process
Isoform0000995	2.01	1.14	2.5	4.84	1.95	1.59	2.53	2.9	0	3.34	3.24	4.87	30.08	7.62	22.57	17.42	19.14	7.07	27.7	23.38	15.97	BAG6	PREDICTED: probable GPI-anchored adhesin-like protein PGA55 isoform X4 [Zea mays]	-	-	-	-	-	-	-
Isoform0001002	0	0	0	0.75	0.36	0.14	0.79	0.55	0.48	1.41	0.57	0.3	1.39	1.12	1.78	0.96	1.65	0.66	1.83	0.63	1.95	AS1	polyphenol oxidase [Sorghum bicolor]	Metabolism	Amino acid metabolism;Biosynthesis of other secondary metabolites;Global and Overview	ko01100//Metabolic pathways;ko01110//Biosynthesis of secondary metabolites;ko00350//Tyrosine metabolism;ko00950//Isoquinoline alkaloid biosynthesis	K00422	-	GO:0016716//oxidoreductase activity, acting on paired donors, with incorporation or reduction of molecular oxygen, another compound as one donor, and incorporation of one atom of oxygen;GO:0043169//cation binding	GO:0042440//pigment metabolic process
Isoform0001005	1.35	2.18	1.11	3.78	3.16	3.21	28.73	29.63	18.91	1.26	2.8	1.03	0.95	1.47	1.66	1.05	2.5	1.97	1.58	1.97	4.32	CDF2	TPA_inf: Dof-type zinc finger protein 23 [Sorghum bicolor]	-	-	-	-	-	-	GO:0010468//regulation of gene expression
Isoform0001020	2207.32	1304.64	2482.24	1278.63	675.93	1005.82	121.87	98.55	210.61	1824.71	1902.48	1351.71	2286.87	2110.93	1377.38	1495.36	1744.43	1818.54	929.03	1274.15	794.78	BCA4	PREDICTED: LOW QUALITY PROTEIN: carbonic anhydrase, chloroplastic [Setaria italica]	Metabolism	Energy metabolism	ko00910//Nitrogen metabolism	K01673	-	GO:0003824//catalytic activity;GO:0046914//transition metal ion binding	GO:0044699//single-organism process
Isoform0001022	9.49	15.07	9.44	2.69	4.18	4.24	4.08	4.31	4.07	3.82	3.69	2.27	0.8	0.35	0.72	0.17	0.09	0.9	0.35	0.32	0.08	-	-	-	-	-	-	-	-	-
Isoform0001028	4.01	3.25	0.65	20.02	22.88	15.5	2.54	2	1.48	3.45	0.84	0	3.6	3.66	2.58	1.93	6.12	0.3	24.56	14.4	33.69	At1g15670	F-box/kelch-repeat protein [Dichanthelium oligosanthes]	-	-	-	-	-	-	-
Isoform0001042	0.14	17.9	21.65	16.48	0	19.34	63.92	35.1	47.51	98.52	76.92	0	198.88	57.28	191.19	275.39	135.06	58.49	336.07	193.66	203.1	Os01g0794400	disulfide isomerase [Saccharum hybrid cultivar R570]	-	-	-	-	-	GO:0003824//catalytic activity	-
Isoform0001051	2.07	1.02	0.44	0.31	18.14	10.27	0	25.18	26.72	0.7	1.64	7.48	0.55	10.21	4.14	6.31	22.66	9.9	25.59	9.92	10	ACT1	PREDICTED: actin-1 [Setaria italica]	-	-	-	-	GO:0043232//intracellular non-membrane-bounded organelle	GO:0032550//purine ribonucleoside binding	-
Isoform0001053	1.69	2.21	1.97	1.51	0.61	1.27	0.62	0	0.27	2.64	0.67	1.48	1.87	1.07	1.31	1.85	6.16	0.33	26.61	13.39	57.67	CYP81E1	cytochrome P450 CYP81A1 [Zea mays]	-	-	-	-	-	GO:0016491//oxidoreductase activity;GO:0043169//cation binding;GO:0046906//tetrapyrrole binding	GO:0044710//single-organism metabolic process
Isoform0001063	66.34	25.34	71.23	14.59	16.18	17.06	28.43	72.27	38.7	7.95	0	65.59	25.6	3.52	11.63	10.6	2.51	7.19	6	14.39	14.98	At2g42005	uncharacterized LOC100274361 [Zea mays]	-	-	-	-	GO:0031224//intrinsic component of membrane	-	-
Isoform0001082	28.39	43.73	30.32	0	1.07	3.75	10.06	6.26	2.77	18.65	0.12	60.37	8.37	34.56	26.28	0.11	1.65	9.17	10.39	11.54	1.68	TIC62	PREDICTED: protein TIC 62, chloroplastic [Setaria italica]	-	-	-	-	-	-	-
Isoform0001092	111.7	444.11	107.51	29.62	3.52	9.2	1.07	0.71	0.96	223.11	233.51	194.22	163.6	210.17	55.21	74.13	77.72	313.18	27.54	21.19	39.52	HST	Anthranilate N-benzoyltransferase protein 1 [Zea mays]	Metabolism	Biosynthesis of other secondary metabolites;Global and Overview	ko01100//Metabolic pathways;ko01110//Biosynthesis of secondary metabolites;ko00940//Phenylpropanoid biosynthesis;ko00941//Flavonoid biosynthesis;ko00945//Stilbenoid, diarylheptanoid and gingerol biosynthesis	K13065	-	GO:0016746//transferase activity, transferring acyl groups	-
Isoform0001096	18.32	21.86	19.26	6.92	4.44	4.56	0	1.66	0	16.22	10.79	35.08	11.31	9.48	4.22	17.96	17.77	18.2	8.28	18.63	7.52	RT	Anthocyanidin 3-O-glucosyltransferase [Dichanthelium oligosanthes]	-	-	-	-	-	-	-
Isoform0001099	4.45	2.08	2.99	23.42	11.89	19.1	0.91	0	2.36	4.64	2.56	3.5	2.6	4.26	1.89	3.07	6.42	3.48	10.4	8.01	4.08	-	-	-	-	-	-	-	-	-
Isoform0001111	37.05	73.59	34.07	42.5	68.8	58.04	16.33	23.5	24.73	9.73	23.91	23.44	9.86	9.87	10.66	0.75	1.85	13.47	3.84	2.53	3.44	SUS1	sucrose synthase 1 [Saccharum officinarum]	Metabolism	Carbohydrate metabolism;Global and Overview	ko01100//Metabolic pathways;ko00500//Starch and sucrose metabolism	K00695	GO:0046930//pore complex;GO:0070461//SAGA-type complex	GO:0003712//transcription cofactor activity;GO:0035251//UDP-glucosyltransferase activity	GO:0006354//DNA-templated transcription, elongation;GO:0006355//regulation of transcription, DNA-templated;GO:0006405//RNA export from nucleus;GO:0008104//protein localization;GO:0016570//histone modification
Isoform0001118	7.5	0	4.96	9.75	0	16.27	0	0	0	0.13	13.35	7.55	18.51	15.21	17.9	13.68	3.41	41.99	31.04	39.87	13.18	AGP-L	glucose-1-phosphate adenylyltransferase [Saccharum hybrid cultivar R570]	Metabolism	Carbohydrate metabolism;Global and Overview	ko01100//Metabolic pathways;ko01110//Biosynthesis of secondary metabolites;ko00500//Starch and sucrose metabolism;ko00520//Amino sugar and nucleotide sugar metabolism	K00975	-	-	-
Isoform0001120	0.32	0.95	0	1.36	3.63	3.69	13.89	10.5	6.47	2.95	0.66	0.33	0.88	0.42	1.11	0.94	7.14	0.58	24.66	9.69	21.58	HXK7	Hexokinase-7 [Dichanthelium oligosanthes]	Metabolism	Global and Overview;Carbohydrate metabolism	ko01100//Metabolic pathways;ko01110//Biosynthesis of secondary metabolites;ko01120//Microbial metabolism in diverse environments;ko01130//Biosynthesis of antibiotics;ko01200//Carbon metabolism;ko00500//Starch and sucrose metabolism;ko00010//Glycolysis / Gluconeogenesis;ko00052//Galactose metabolism;ko00520//Amino sugar and nucleotide sugar metabolism;ko00051//Fructose and mannose metabolism	K00844	-	GO:0016773//phosphotransferase activity, alcohol group as acceptor;GO:0032550//purine ribonucleoside binding	GO:0006090//pyruvate metabolic process;GO:0016310//phosphorylation;GO:0044238//primary metabolic process
Isoform0001123	715.72	235.52	0.16	91.58	46.68	86.74	16.29	0	14.84	665.7	691.45	365.27	644.31	395.67	500.38	81.36	65.2	406.87	222.69	170.39	321.16	ACT7	actin [Eleusine indica]	-	-	-	-	-	GO:0032550//purine ribonucleoside binding	-
Isoform0001126	13.53	17.38	18.94	2.31	3.35	2.16	0.84	0.34	1.01	14.86	18.22	22.13	15.44	11.37	12.15	13.87	20.44	16.17	14.01	11.52	13.42	naat-A	PREDICTED: probable aminotransferase TAT2 isoform X1 [Setaria italica]	Metabolism	Metabolism of cofactors and vitamins;Amino acid metabolism;Biosynthesis of other secondary metabolites;Global and Overview	ko01100//Metabolic pathways;ko01110//Biosynthesis of secondary metabolites;ko01130//Biosynthesis of antibiotics;ko01230//Biosynthesis of amino acids;ko00270//Cysteine and methionine metabolism;ko00360//Phenylalanine metabolism;ko00350//Tyrosine metabolism;ko00400//Phenylalanine, tyrosine and tryptophan biosynthesis;ko00130//Ubiquinone and other terpenoid-quinone biosynthesis;ko00950//Isoquinoline…	K00815	-	GO:0016769//transferase activity, transferring nitrogenous groups;GO:0043168//anion binding	GO:0019752//carboxylic acid metabolic process
Isoform0001134	140.24	57.08	117.33	98.49	15.91	36.74	0	8.05	5.68	7.5	0	20.92	11.44	2.28	44.5	45.33	51.49	15.44	30.4	26.26	10.62	-	-	-	-	-	-	-	-	-
Isoform0001150	1.04	0.22	1.24	0.78	0.57	0.92	0	0	0	3.27	4.27	0	0.32	2.06	5.02	1.9	1.55	1.32	1.02	2.29	0.99	RBL9	RHOMBOID-like protein 9 chloroplastic [Zea mays]	-	-	-	-	-	-	-
Isoform0001163	225.38	196	214.18	30.74	26.84	50.41	13.76	13.08	14.61	100.66	133.03	118.71	70.67	71.84	48.96	52.58	60.44	50.27	38.92	41.54	36.01	-	-	-	-	-	-	-	-	-
Isoform0001167	7.97	16.77	11.81	2.4	1.13	2.67	30.68	23.37	2.69	1.09	7.05	11.43	7.68	12.76	15.14	10.09	9.93	22.28	14.91	5.48	14.12	At4g12770	Auxilin-related protein 1 [Zea mays]	-	-	-	-	-	-	-
Isoform0001168	2.69	2.59	3.23	6.69	24.56	31.17	23.08	13.95	15.36	2.59	4.06	7.69	0	0	0	3.49	0	4.23	6.65	10.02	30.32	-	-	-	-	-	-	-	-	-
Isoform0001188	79.68	140.13	115.62	70.67	108.39	81.23	95.95	73.88	129.53	45.66	68.87	97.06	41.84	41.5	49.72	16.71	10.23	45.91	9.65	16.49	7.93	TBL33	Protein trichome birefringence-like 32 [Zea mays]	-	-	-	-	-	-	-
Isoform0001192	0.45	9.39	3.22	31.55	29.45	2.74	28.73	54.96	33.73	8.55	7.34	2.18	5	4.62	3.9	5.02	4.84	4.96	11.88	7.51	22.98	ABCG16	PREDICTED: ABC transporter G family member 16-like [Setaria italica]	-	-	-	-	-	GO:0017111//nucleoside-triphosphatase activity;GO:0032550//purine ribonucleoside binding;GO:0046914//transition metal ion binding	-
Isoform0001193	124.31	111.83	108.76	49.81	39.7	47.95	12.63	8.72	15.69	103.53	130.67	141.81	95.83	91.42	104.71	93.06	80.85	65.29	62.52	68.54	63.7	SPBC2A9.03	PREDICTED: uncharacterized WD repeat-containing protein C2A9.03-like isoform X2 [Setaria italica]	-	-	-	-	-	-	-
Isoform0001195	4.08	1.47	2	34	31.7	27.98	26.91	14.98	18.49	20.68	8.31	6.55	16.01	16.24	10.74	19.43	30.65	13.38	42.09	40.58	34.71	-	-	-	-	-	-	-	-	-
Isoform0001208	0.06	0.17	0	1.88	0.04	4.27	0.88	1.32	11.44	3.38	0.27	1.85	0	0.21	2.25	6.28	3.97	6.23	3.26	0.42	1.86	SAMT	Salicylate carboxymethyltransferase [Dichanthelium oligosanthes]	-	-	-	-	-	-	-
Isoform0001211	100.19	54.92	104.35	18.8	0.21	0.08	55.32	38.62	9.96	0.05	50.46	43.3	55.11	5.22	55.95	24.55	35.88	48.54	14.62	28.72	59.79	HOX5	homeodomain leucine zipper protein CPHB-5 [Zea mays]	-	-	-	-	-	-	-
Isoform0001217	1.4	2.5	2.14	38.94	34.91	39.15	45.13	36.69	37.27	1.67	1.71	1.68	5.01	1.15	4.32	2.02	4.29	4.64	6.37	10.52	5.35	-	-	-	-	-	-	-	-	-
Isoform0001219	41.03	0	14.33	0	33.97	0	1.55	8.64	4.61	0	0	54.7	34.65	0	10.63	0	0	0	2.3	0	0	BAG1	BAG family molecular chaperone regulator 3 [Dichanthelium oligosanthes]	-	-	-	-	-	-	-
Isoform0001244	0	0	11.33	0	0	0	0	6.56	0	0	0	0	0	35.32	4.1	1.32	2.68	22.47	0.52	5.74	3.08	CYP72A14	cytochrome P450 [Echinochloa phyllopogon]	-	-	-	-	-	-	-
Isoform0001248	12.17	12.74	1.67	19.03	34.87	8.41	103.33	74.9	59.96	18.54	18.55	18.78	47.47	30.52	51.57	23.61	35.89	46.79	36.94	30.18	44.13	UPS2	Ureide permease 2 [Dichanthelium oligosanthes]	-	-	-	-	-	-	-
Isoform0001252	0	0	0	4.15	5.4	1.96	0.76	2.49	0	0.49	0.41	1.15	5.62	0	0.8	1.92	2.16	1.33	4.29	2.79	0	CBP60B	calmodulin binding protein2 [Zea mays]	-	-	-	-	-	-	-
Isoform0001266	12.26	12.39	5.96	4.56	6.24	8.24	5.11	3.25	7.72	3.58	7.86	6.58	2.18	2.25	2.14	0.06	0.06	3.03	0.65	0.38	0	PER19	Peroxidase 19 [Dichanthelium oligosanthes]	Metabolism	Biosynthesis of other secondary metabolites;Global and Overview	ko01100//Metabolic pathways;ko01110//Biosynthesis of secondary metabolites;ko00940//Phenylpropanoid biosynthesis	K00430	-	-	-
Isoform0001268	1.01	1.87	1.98	15.22	32.26	6.34	94.75	95.77	40.55	4.55	3.83	3.6	2.6	1.63	2.12	2.42	3.42	2.5	6.42	5.23	14.86	HSR201	PREDICTED: benzyl alcohol O-benzoyltransferase-like [Setaria italica]	-	-	-	-	-	-	-
Isoform0001277	22.28	82.5	100.79	3.79	4.5	7.02	10.21	8.71	7.39	35.51	31.09	52.42	22.24	22.78	30.05	28.4	28.3	29.69	29.93	20.99	23.68	-	-	-	-	-	-	-	-	-
Isoform0001280	30.2	85.62	20.83	4.17	17.06	0.11	7.39	7.38	11.16	170.12	293.64	45.49	160.33	40.21	243.92	188.33	82.68	84.02	210.38	135.18	158.89	LPA1	protein containing PDZ domain a K-box domain and a TPR region [Zea mays]	-	-	-	-	GO:0009526//plastid envelope;GO:0009532//plastid stroma;GO:0031976//plastid thylakoid;GO:0044434//chloroplast part	-	GO:0016109//tetraterpenoid biosynthetic process;GO:0032958//inositol phosphate biosynthetic process
Isoform0001290	2.08	0.03	0.68	8.97	12.39	2.02	23.72	15.36	12.98	10.02	0.29	1.66	11.3	1.3	3.5	2.34	0	0.07	31.88	17.62	32.26	ERH1	Phosphatidylinositol:ceramide inositolphosphotransferase 1 [Zea mays]	-	-	-	-	-	-	-
Isoform0001293	1.1	1.19	1.27	13.12	11.95	10.32	1.36	0.83	1.53	5.69	3.86	4.86	5.32	4.49	3.83	6.49	7.76	4.76	10.86	13.29	12.06	UGT71B1	PREDICTED: anthocyanidin 3-O-glucosyltransferase 2-like [Setaria italica]	-	-	-	-	-	-	-
Isoform0001298	0.53	2.74	3.26	37.3	44.85	37.13	83.97	90.53	66.83	30.33	16.53	15.65	27.66	32.99	39.82	57.41	50.61	31.58	112.86	67.22	109.36	-	-	-	-	-	-	-	-	-
Isoform0001302	0	0	0	0	0	0.52	1.41	0.69	1.34	0	1.1	0	0	0.93	0.32	0	1.1	0.3	1.03	0	0	LSF1	PREDICTED: phosphoglucan phosphatase LSF1, chloroplastic [Zea mays]	-	-	-	-	-	-	-
Isoform0001308	2.28	0.71	0.25	9.06	0.75	0.6	5.31	11.09	4.16	11.39	5.88	1.23	12.43	4.74	13.21	11.76	17.26	9.77	14.05	22.5	26.09	ONAC010	NAC domain transcription factor [Zea mays]	-	-	-	-	-	-	-
Isoform0001309	1.96	0.9	1.79	6.8	5.79	5.69	8.05	6.66	11.25	2.96	3.17	2.22	5.39	2.98	5.84	5.37	7.93	8.2	19.29	14.18	12.6	VV2842	Aminomethyltransferase [Zea mays]	-	-	-	-	-	-	-
Isoform0001330	20.19	20.12	18.8	82.62	94.19	88.4	216.11	241.91	220.44	94.68	42.3	27.72	81.53	72.09	103.9	96.29	106.58	64.19	168.45	134.16	203.21	At5g09300	PREDICTED: 2-oxoisovalerate dehydrogenase subunit alpha 2, mitochondrial [Setaria italica]	Metabolism	Amino acid metabolism;Carbohydrate metabolism;Global and Overview	ko01100//Metabolic pathways;ko01110//Biosynthesis of secondary metabolites;ko01130//Biosynthesis of antibiotics;ko00280//Valine, leucine and isoleucine degradation;ko00640//Propanoate metabolism	K00166	-	GO:0016903//oxidoreductase activity, acting on the aldehyde or oxo group of donors	GO:0044710//single-organism metabolic process
Isoform0001332	4.27	4.59	1.41	0	0	0	6.92	1.77	2.35	0	0	0.81	3.32	2.79	0.29	0	1.31	4.72	2.56	0	5.82	UBP4	Ubiquitin carboxyl-terminal hydrolase 4 [Aegilops tauschii]	-	-	-	-	-	GO:0070011//peptidase activity, acting on L-amino acid peptides	GO:0019538//protein metabolic process
Isoform0001345	29.17	31.89	23.19	144.56	578.99	410.85	380.84	673.26	411.91	188.02	25.83	31.73	122.11	79.63	75.57	73.61	220.8	80.46	320.27	363.74	637.9	UGE-1	UDP-glucose-4-epimerase [Zea mays]	Metabolism	Global and Overview;Carbohydrate metabolism	ko01100//Metabolic pathways;ko00052//Galactose metabolism;ko00520//Amino sugar and nucleotide sugar metabolism	K01784	-	GO:0016857//racemase and epimerase activity, acting on carbohydrates and derivatives;GO:0048037//cofactor binding	GO:0019318//hexose metabolic process
Isoform0001350	252.8	233.9	94.71	48.22	51.61	74.54	5.98	7.69	7.4	226.06	211.91	128.26	85.87	248.87	267.2	127.1	191.26	188.23	114.3	142.01	122.6	RBL9	RHOMBOID-like protein 9 chloroplastic [Zea mays]	-	-	-	-	-	-	-
Isoform0001355	1.35	11.45	10.48	0.21	0	4.05	0	0.62	1.06	0	31.6	9.62	21.08	19.74	6.1	11.41	1.95	4.6	7.08	7.68	3	hpxO	FAD/NAD(P)-binding oxidoreductase family protein [Zea mays]	-	-	-	-	-	GO:0003824//catalytic activity	GO:0044710//single-organism metabolic process
Isoform0001364	4.25	5.38	4.02	27.43	11.66	19.15	83.9	93.75	83.51	44.37	6.64	9.38	14.3	6.43	10.72	25.38	46.08	18.78	96.09	72.47	82.53	UGT85A24	UDP-glycosyltransferase 85A7 [Zea mays]	-	-	-	-	-	-	-
Isoform0001368	0	0	0	0	0	0	1.4	0.85	0	0	0.5	0.31	0	0	0	0	0	0	0	0	0	cemA	envelope membrane protein (plastid) [Melocanna baccifera]	-	-	-	-	GO:0009528//plastid inner membrane;GO:0031224//intrinsic component of membrane	GO:0015077//monovalent inorganic cation transmembrane transporter activity	GO:0015992//proton transport
Isoform0001371	112.45	128.94	134.17	65.08	60.94	81.12	14.81	14.35	12.9	114.07	118.43	132.44	83.55	121.41	105.94	94.91	106.38	100.79	53.63	63.16	51.77	dhmA2	PREDICTED: haloalkane dehalogenase [Setaria italica]	-	-	-	-	GO:0009526//plastid envelope;GO:0009532//plastid stroma	GO:0003824//catalytic activity	GO:0009451//RNA modification
Isoform0001376	218.59	229.91	164.94	325.7	271.97	464.03	32.51	42.43	35.95	188.3	205.37	292.33	103.92	233.06	180.04	193.62	299.13	103.42	228.22	263	254.14	PAP2	PREDICTED: purple acid phosphatase 2-like [Setaria italica]	-	-	-	-	-	GO:0003824//catalytic activity;GO:0043169//cation binding	GO:0006796//phosphate-containing compound metabolic process
Isoform0001377	1.77	0.55	0	57.09	19.91	64.1	55.68	20.26	11.82	0	0	11.11	14.99	23.61	25.91	11.59	14.24	0.1	34.18	65.55	11.98	Os01g0192000	nucleic acid binding protein [Saccharum hybrid cultivar R570]	-	-	-	-	-	-	-
Isoform0001378	0	0	6.7	19.96	25.54	19.39	32.35	53.83	19.23	5.36	8.24	2.79	10.53	5.03	11.96	13.14	21.52	4.08	20.56	17.77	31.26	-	-	-	-	-	-	-	-	-
Isoform0001381	19.55	11.57	0	25.85	20.83	0.02	2.56	0	0.85	69.02	22.32	7.53	86.04	100.34	21.12	40.65	68.72	9.57	31.16	35.38	14.41	At1g71810	PREDICTED: ABC(yeast) homolog1 isoform X1 [Zea mays]	-	-	-	-	GO:0009536//plastid	GO:0016772//transferase activity, transferring phosphorus-containing groups;GO:0032550//purine ribonucleoside binding	GO:0006464//cellular protein modification process;GO:0006796//phosphate-containing compound metabolic process;GO:0009411//response to UV;GO:0009812//flavonoid metabolic process;GO:0034285//response to disaccharide
Isoform0001392	12.8	12.68	21.23	0.85	1.32	3.53	8.06	7.75	6.6	11.93	13.64	15.08	2.8	15	17.8	16.49	14.9	11.79	12.32	12.26	9.61	-	-	-	-	-	-	-	-	-
Isoform0001406	21	29.97	21.24	23.36	4.76	18.02	115.1	68.66	124.89	7.35	4.2	4.67	3.37	3.73	1.95	2.49	4.2	4.38	2.76	1.44	2.72	UGT91C1	anthocyanidin 3-O-glucosyltransferase [Zea mays]	-	-	-	-	-	-	-
Isoform0001411	21.31	15.3	17.83	29.69	6.28	7.6	1.64	1.83	2.42	29.72	26.41	38.23	28.73	42.16	29.54	43.18	33.88	36.63	22.59	33.14	19.29	UGT90A1	PREDICTED: UDP-glycosyltransferase 90A1-like [Setaria italica]	-	-	-	-	-	-	-
Isoform0001414	2.6	4.14	2.57	0.07	106.82	17.34	95.72	113.94	17.6	24.35	18.78	4.15	68.33	34.3	22.3	35.41	33.63	21.16	37.16	41.2	47.96	ACA8	Calcium-transporting ATPase 9 plasma membrane-type [Zea mays]	-	-	-	-	-	-	-
Isoform0001421	4.21	8.01	4.27	4.47	1.34	4.82	0	0	0	0.76	9.3	3.13	6.18	4.09	8.82	7.65	8.49	4.47	1.63	6.02	2.14	SPMS	spermidine synthase 1 [Zea mays]	Metabolism	Metabolism of other amino acids;Global and Overview;Amino acid metabolism	ko01100//Metabolic pathways;ko00270//Cysteine and methionine metabolism;ko00330//Arginine and proline metabolism;ko00480//Glutathione metabolism;ko00410//beta-Alanine metabolism	K00797	-	GO:0003824//catalytic activity	-
Isoform0001426	0	0	0	0	1.79	2.34	0.65	1.57	1.78	0	0	0	0	0	0	0	0	0	0	0	0	bcsl1b	AAA-ATPase [Dichanthelium oligosanthes]	-	-	-	-	-	-	-
Isoform0001432	0.5	6.64	0	0	0	0	0	0	0	1.38	0	0	4	3.38	0.37	0	1.45	1.29	0	0	0	HST	Anthranilate N-benzoyltransferase protein 1 [Zea mays]	Metabolism	Biosynthesis of other secondary metabolites;Global and Overview	ko01100//Metabolic pathways;ko01110//Biosynthesis of secondary metabolites;ko00940//Phenylpropanoid biosynthesis;ko00941//Flavonoid biosynthesis;ko00945//Stilbenoid, diarylheptanoid and gingerol biosynthesis	K13065	-	GO:0016746//transferase activity, transferring acyl groups	-
Isoform0001433	24.95	38.62	57.47	2.9	0.12	0.63	0.35	0.13	0.85	55.63	24.09	54.49	1.87	27.45	18.03	31.87	26.59	19.13	8.98	12.41	6.72	UGT88A1	PREDICTED: UDP-glycosyltransferase 88B1-like [Setaria italica]	-	-	-	-	-	-	-
Isoform0001435	2.6	1.18	4.55	3.48	3.27	8.72	234.77	114.72	154.17	3.68	2.08	2.47	3.21	4.53	0.79	3.06	1.8	1.81	1.36	3.49	4.99	nicC	PREDICTED: FAD-dependent urate hydroxylase-like isoform X1 [Setaria italica]	-	-	-	-	-	-	-
Isoform0001436	0	0	0	0.71	1.47	1.03	0	0.97	0	0	0	0	0.38	0.51	0.42	0.35	1.08	0.16	2.18	0.53	1.64	Os01g0693400	DNA-binding protein RAV1 [Zea mays]	-	-	-	-	-	-	GO:0010467//gene expression;GO:0034645//cellular macromolecule biosynthetic process
Isoform0001439	0.62	1.16	1.28	15.2	13.23	9.07	8.52	10.19	8.79	4.15	2.01	1.94	2.77	2.35	2.64	3.22	4.39	4.68	6.25	5.31	5.57	DDR48	pro-resilin precursor [Zea mays]	-	-	-	-	-	-	-
Isoform0001445	5.75	4.16	3.92	18.08	15.09	18.49	24.98	25.16	24.22	10.39	10.32	8.13	21.94	20.08	21.59	22.14	29.4	23.9	39.08	44.13	33.4	CYP40	PREDICTED: peptidyl-prolyl cis-trans isomerase CYP40-like [Setaria italica]	-	-	-	-	GO:0044444//cytoplasmic part	GO:0016859//cis-trans isomerase activity;GO:0033218//amide binding	GO:0003006//developmental process involved in reproduction;GO:0009791//post-embryonic development;GO:0044267//cellular protein metabolic process
Isoform0001451	9.24	11.86	0.52	123.65	337.75	213.53	129.19	45.05	141.27	60.22	23.79	25.17	3.65	4.96	29.86	51.63	102.48	9.56	112.63	133.46	145.2	SPBC2A9.03	Transducin/WD40 repeat-like superfamily protein [Zea mays]	-	-	-	-	-	-	-
Isoform0001456	280.78	269.16	274.71	445.32	421.15	464.13	43.5	54.81	57.68	460.36	430.85	402.06	451.99	559.84	551.64	586.96	708.94	496.72	411.09	486.02	458.61	CYP734A1	cytochrome P450 709B1-like [Aegilops tauschii subsp. tauschii] [Aegilops tauschii]	-	-	-	-	-	GO:0016491//oxidoreductase activity;GO:0046906//tetrapyrrole binding;GO:0046914//transition metal ion binding	GO:0044710//single-organism metabolic process
Isoform0001457	0	11.93	0	0	49.31	16.34	42.66	34.13	79.35	2.42	0	9.17	7.61	7.99	21.04	3.38	22.6	0	15.96	4.48	3.59	At2g44130	F-box/kelch-repeat protein [Dichanthelium oligosanthes]	-	-	-	-	-	-	-
Isoform0001464	2.94	0	0.23	0.75	1.75	70.73	1.46	0.55	0	1.72	1.14	0.14	0.64	5.14	7.83	58.44	44.77	1.69	72.66	148.51	253.72	SWEET15	PREDICTED: bidirectional sugar transporter SWEET15-like [Setaria italica]	-	-	-	-	GO:0016021//integral component of membrane	GO:0015144//carbohydrate transmembrane transporter activity	GO:0008643//carbohydrate transport
Isoform0001488	36.16	102.97	107.29	48.74	42.37	35.21	10.39	5.64	7.3	103.82	78.86	91.01	133.87	41.97	90	55.84	106.94	76.01	51.82	58.95	26.27	-	-	-	-	-	-	-	-	-
Isoform0001494	119.62	82.97	136.64	14.19	12.98	12.75	7.49	10.24	13.03	67.64	87.93	84.73	50.84	67.86	41.02	26.84	20.19	23.88	5.81	8.28	5.2	TL1	PREDICTED: thaumatin-like protein 1b [Setaria italica]	-	-	-	-	-	-	-
Isoform0001498	7.15	23.28	6.32	1.06	0.21	13.03	0.91	0.8	1.64	5.67	2.99	10.45	13.94	30.34	2.22	6.08	7.24	2.65	0.98	1.38	0.86	-	-	-	-	-	-	-	-	-
Isoform0001503	10.97	14.39	13.28	3.83	1.12	3.06	1.5	1.52	1.21	15.31	17.52	10.99	6.75	10.12	6.66	7.25	9.37	10.46	3.12	4.38	2.28	RPE	ribulose-phosphate 3-epimerase [Zea mays]	Metabolism	Global and Overview;Carbohydrate metabolism;Energy metabolism	ko01100//Metabolic pathways;ko01110//Biosynthesis of secondary metabolites;ko01120//Microbial metabolism in diverse environments;ko01130//Biosynthesis of antibiotics;ko01200//Carbon metabolism;ko01230//Biosynthesis of amino acids;ko00710//Carbon fixation in photosynthetic organisms;ko00030//Pentose phosphate pathway;ko00040//Pentose and glucuronate interconversions	K01783	-	GO:0016857//racemase and epimerase activity, acting on carbohydrates and derivatives;GO:0043169//cation binding	GO:0006739//NADP metabolic process
Isoform0001505	4.58	4.15	4.19	31.27	18.44	30.11	39.66	51.55	60.31	17.91	14.4	12.78	22.65	24.27	23.03	38.3	31.72	30.16	24.38	33.45	23.2	THA1	L-allo-threonine aldolase [Zea mays]	Metabolism	Global and Overview;Amino acid metabolism	ko01100//Metabolic pathways;ko01110//Biosynthesis of secondary metabolites;ko01120//Microbial metabolism in diverse environments;ko01130//Biosynthesis of antibiotics;ko01230//Biosynthesis of amino acids;ko00260//Glycine, serine and threonine metabolism	K01620	-	GO:0003824//catalytic activity;GO:0043168//anion binding	GO:0019752//carboxylic acid metabolic process
Isoform0001514	4.23	3.51	2.9	11.28	12.43	13.49	56.44	81.58	58.18	4.27	4.99	3.23	4.5	4.11	5.66	6.28	4.69	6.4	3.95	3.63	3.1	AAP7	PREDICTED: probable amino acid permease 7 [Setaria italica]	-	-	-	-	-	-	-
Isoform0001521	5.21	2.83	3.76	3.67	0.6	2.89	22.81	19.54	29.54	12.47	2.62	2.78	4.63	0.53	2.68	5.78	9.18	1.18	40.43	21.7	64.26	GLT2	indole-3-acetate beta-glucosyltransferase [Zea mays]	-	-	-	-	-	GO:0016757//transferase activity, transferring glycosyl groups	-
Isoform0001522	3.68	1.85	2.5	87.59	104.16	90.42	76.41	98.73	89.28	24.75	6	20.42	65.9	13.38	16.55	27.83	39.82	24.96	49.73	49.96	82.83	Os01g0846300	PREDICTED: probable protein phosphatase 2C 49 [Setaria italica]	Environmental Information Processing	Signal transduction	ko04075//Plant hormone signal transduction	K14497	-	GO:0016787//hydrolase activity	-
Isoform0001526	21.55	15.74	8.45	134.48	298.87	121.33	61.51	69.97	61.4	62.29	33.42	17.96	40.98	33.57	42.51	32.03	54.23	61.02	143.79	111.45	126.27	-	-	-	-	-	-	-	-	-
Isoform0001527	2652.45	1836.19	2846.91	586	591.72	524.97	86.64	198.26	168.86	2149.4	1778.58	2166.22	1627.02	2332.23	1806.29	1892.77	1732.9	1593.9	1124.18	1139.1	1240.53	RCA1	ribulose bisphosphate carboxylase/oxygenase activase, chloroplastic precursor [Zea mays]	-	-	-	-	GO:0009532//plastid stroma	GO:0032550//purine ribonucleoside binding	-
Isoform0001538	4.9	14.87	7.15	73.19	78.87	94.91	10.55	8.37	8.96	18.03	17.34	11.76	9.63	5.42	5.29	11.1	25.15	9.64	34.48	41.93	38.41	-	-	-	-	-	-	-	-	-
Isoform0001540	15.93	10.19	43.88	19.37	13.74	0	1.59	127.16	64.03	0.7	0.45	16.8	0	0.31	0.29	0.79	19.37	0	23.7	4.72	27.69	MSP1	AAA-type ATPase family protein [Zea mays]	-	-	-	-	-	-	-
Isoform0001541	17.55	117.45	58.73	224.58	49.52	125.66	6.06	6.3	5.16	148.21	90.67	147.6	134.53	7.02	170.29	218.37	154.36	96.28	90.82	56.08	62.37	PDK	pyruvate dehydrogenase (lipoamide) kinase 2 [Zea mays]	-	-	-	-	-	-	-
Isoform0001554	2.63	1.31	1.44	11.65	35.71	2.62	44.07	6.89	23.03	2.61	3.52	1.08	1	0.29	1.27	5.65	1.62	0.49	5.43	1.18	4.58	BHY	PREDICTED: beta-carotene 3-hydroxylase, chloroplastic-like [Zea mays]	Metabolism	Metabolism of terpenoids and polyketides;Global and Overview	ko01100//Metabolic pathways;ko01110//Biosynthesis of secondary metabolites;ko00906//Carotenoid biosynthesis	K15746	GO:0031224//intrinsic component of membrane	GO:0003824//catalytic activity	GO:0006631//fatty acid metabolic process
Isoform0001564	0.03	4.46	2.34	0	2.34	0	1	0	0.82	3.69	0	0	24.91	15.93	3.36	16.51	16.39	6.55	29.15	14.82	14.52	Hspbp1	Fes1A [Zea mays]	Genetic Information Processing	Folding, sorting and degradation	ko04141//Protein processing in endoplasmic reticulum	K09562	-	-	-
Isoform0001566	8.14	0.42	0.07	29.13	75.57	43.14	31.16	33.61	38.84	7.59	19.15	10.25	5.48	6.76	14.76	19.83	19.67	3.71	40.45	22.1	14.19	TRAB1	ABA responsive element binding factor 1 [Sorghum bicolor]	Environmental Information Processing	Signal transduction	ko04075//Plant hormone signal transduction	K14432	-	-	-
Isoform0001567	4.3	5.27	7.04	3.5	15.95	5.45	21.13	9.37	18.38	13.25	24.85	28.48	35.32	19.31	36.89	49.9	49.04	30.76	38.21	51.68	46.39	TRAB1	bZIP transcription factor family protein [Zea mays]	Environmental Information Processing	Signal transduction	ko04075//Plant hormone signal transduction	K14432	-	GO:0003677//DNA binding	GO:0010468//regulation of gene expression
Isoform0001572	0.81	1.45	1.73	21.17	2.29	10.21	18.53	5.3	27.72	14.03	4.82	5.37	5.45	2.47	5.89	7.07	5.81	2.68	9.44	7.75	9.73	UGT74E2	indole-3-acetate beta-glucosyltransferase [Zea mays]	-	-	-	-	-	-	-
Isoform0001576	27.32	36.14	26.96	158.31	122.86	214.33	293.7	287.21	219.97	49.32	33.41	40.68	24.39	20.2	28.39	13.56	23.51	32.59	31.49	19.69	25.69	CYP87A3	PREDICTED: cytochrome P450 87A3-like [Zea mays]	-	-	-	-	-	-	-
Isoform0001584	7.19	13.97	6.1	7.7	8.05	2.48	0.39	2.66	1.38	22.02	8.7	6.07	6.87	8.29	12.09	7.8	9.02	18.96	9.44	11.1	6.64	GT1	UDP-glycosyltransferase 71B1 [Zea mays]	-	-	-	-	-	GO:0016757//transferase activity, transferring glycosyl groups	-
Isoform0001606	2.77	2.4	3.88	37.29	76.92	39.04	26.49	22.41	30.94	31.26	14.55	22.76	78.64	44.69	70.58	67.89	85.8	37.83	91.41	92.62	101.32	GBF3	bZIP transcription factor1 [Zea mays]	-	-	-	-	GO:0043231//intracellular membrane-bounded organelle	GO:0003677//DNA binding	GO:0010468//regulation of gene expression;GO:0034645//cellular macromolecule biosynthetic process
Isoform0001629	24.32	87.14	97.13	7.29	11.49	24.78	20.38	21.36	14.8	60.74	48.5	101.89	12.55	3.71	5.85	14.34	16.66	34.59	7.16	6.23	16.9	TIC62	PREDICTED: protein TIC 62, chloroplastic [Setaria italica]	-	-	-	-	GO:0009528//plastid inner membrane;GO:0009532//plastid stroma;GO:0031976//plastid thylakoid;GO:0044434//chloroplast part	-	GO:0006091//generation of precursor metabolites and energy;GO:0008104//protein localization;GO:0009451//RNA modification;GO:0009886//post-embryonic morphogenesis
Isoform0001630	4.97	6.44	11.01	20.21	42.49	40.06	124.23	89.04	54.85	42.34	20.72	10.84	37.77	14.75	19.48	33.23	38.92	21.07	79.68	59.49	100.48	Os05g0125500	uncharacterized LOC100217040 [Zea mays]	Metabolism	Amino acid metabolism;Global and Overview	ko01100//Metabolic pathways;ko00280//Valine, leucine and isoleucine degradation	K00253	-	GO:0000166//nucleotide binding;GO:0016491//oxidoreductase activity	GO:0044710//single-organism metabolic process
Isoform0001631	628.62	464.44	371.56	69.41	24.86	69.05	11.16	15.34	10.93	695.03	656.69	825.77	653.13	1185.52	995.45	1126.53	334.37	631.28	242.04	415.92	532.61	VTC5	VTC2 [Zea mays]	Metabolism	Global and Overview;Carbohydrate metabolism	ko01100//Metabolic pathways;ko01110//Biosynthesis of secondary metabolites;ko00053//Ascorbate and aldarate metabolism	K14190	-	GO:0004645//phosphorylase activity	-
Isoform0001633	26.05	28.9	18.76	0	3.95	4.15	1.65	3.39	1.31	4.66	4.78	0	2.02	3.04	3.02	0.78	1.27	1.35	0	1.2	0.38	BAG1	PREDICTED: BAG family molecular chaperone regulator 1-like [Zea mays]	-	-	-	-	-	-	-
Isoform0001639	2.4	2.41	3.83	16.1	49.09	18.75	5.46	5.87	5.46	6.21	6.05	6.59	10.12	6.75	8.6	6.21	6.88	6.39	7.52	7.03	6.86	-	-	-	-	-	-	-	-	-
Isoform0001645	0.18	1.01	0.1	0.11	0.07	28.39	23.88	0	0	0	0	0	6.57	0.01	0	0	0	0	5.14	0.65	0	CRD1	leucine zipper protein [Saccharum hybrid cultivar R570]	Metabolism	Metabolism of cofactors and vitamins;Global and Overview	ko01100//Metabolic pathways;ko01110//Biosynthesis of secondary metabolites;ko00860//Porphyrin and chlorophyll metabolism	K04035	-	GO:0016709//oxidoreductase activity, acting on paired donors, with incorporation or reduction of molecular oxygen, NAD(P)H as one donor, and incorporation of one atom of oxygen;GO:0022890//inorganic cation transmembrane transporter activity;GO:0043169//cation binding	GO:0006779//porphyrin-containing compound biosynthetic process;GO:0006812//cation transport;GO:0044710//single-organism metabolic process;GO:0044763//single-organism cellular process
Isoform0001651	106.77	0.37	0	0.49	0	0	0	0.9	0	79.17	80.47	43.12	28.44	87.69	0.86	112.21	9.73	0.17	6.63	19.86	134.62	SIGE	PREDICTED: RNA polymerase sigma factor sigE, chloroplastic/mitochondrial isoform X1 [Zea mays]	-	-	-	-	-	-	-
Isoform0001668	10.52	12.3	10.35	24.54	24.13	22.64	2.7	2.91	1.85	27.34	25.36	26.3	33.3	27.48	33.31	37.61	43.15	38.25	32.7	35.02	39.47	BX9	UDP-glycosyltransferase 76C1 [Zea mays]	-	-	-	-	-	-	-
Isoform0001699	1.75	3.01	2.41	19.93	19.4	4.8	4.54	2.41	3.51	18.14	2.7	9.42	10.43	5.09	6.96	3.72	19.35	5.28	58.82	41.84	80.39	NAC67	stress-induced NAC protein 1 [Sorghum bicolor]	-	-	-	-	GO:0043231//intracellular membrane-bounded organelle	-	GO:0010468//regulation of gene expression;GO:0034645//cellular macromolecule biosynthetic process
Isoform0001705	6.34	10.07	1.51	0.46	2.4	3.53	1.73	2.08	1.94	0.12	2.8	1.67	0.97	0.28	0.31	0	0	1.3	0.79	0.18	0.14	Os03g0423300	PREDICTED: acyl-[acyl-carrier-protein] desaturase 4, chloroplastic-like [Setaria italica]	Metabolism	Global and Overview;Lipid metabolism	ko01212//Fatty acid metabolism;ko00061//Fatty acid biosynthesis;ko01040//Biosynthesis of unsaturated fatty acids	K03921	-	-	-
Isoform0001709	0	0.28	0	2.32	0.97	1.35	3.66	3.21	3.55	5.65	1.53	1.8	2.6	0.82	2.93	2.79	5.65	1.03	10.77	6.09	16.83	ERF114	PREDICTED: AT-rich interactive domain-containing protein 1A-like isoform X1 [Setaria italica]	-	-	-	-	-	-	-
Isoform0001712	0.49	0.1	0	7.71	1.58	0	10.78	0	0.28	37.68	20.88	0.58	0	32.26	19.33	3.68	0.53	0.22	9.29	12.66	1.66	PAL	phenylalanine ammonia-lyase 1 [Miscanthus x giganteus]	Metabolism	Biosynthesis of other secondary metabolites;Amino acid metabolism;Global and Overview	ko01100//Metabolic pathways;ko01110//Biosynthesis of secondary metabolites;ko00940//Phenylpropanoid biosynthesis;ko00360//Phenylalanine metabolism	K13064	GO:0044424//intracellular part	GO:0016841//ammonia-lyase activity	GO:0006558//L-phenylalanine metabolic process;GO:0009699//phenylpropanoid biosynthetic process
Isoform0001718	26.36	36.26	32.66	7.02	8.3	12.21	0	0.45	0	34.03	37.31	23.39	34.72	40.08	17.92	21.41	28.42	21.81	13.62	16.1	11.94	SWEET2B	PREDICTED: bidirectional sugar transporter SWEET2b-like [Setaria italica]	-	-	-	-	-	-	-
Isoform0001723	0.27	0	0	1.61	0.96	1.07	0	0	0	0.28	0	0	0	0.13	0.95	0.12	0	0.12	0	0.18	0.64	PRR95	Two-component response regulator-like APRR9 [Zea mays]	Organismal Systems	Environmental adaptation	ko04712//Circadian rhythm - plant	K12130	-	-	-
Isoform0001732	8.45	13.3	5.6	0.27	0.13	0	0	0	0	7.97	11.16	4.67	6.95	5.23	2.86	5.79	7.66	7.38	2.15	6.08	3.46	FAD4	PREDICTED: transmembrane protein 189-like [Zea mays]	-	-	-	-	-	-	-
Isoform0001748	1.77	3.7	0	0.72	0	1.5	3.16	0	0	1.2	0	0.73	0	0	0	0	0	0	0	0	0.02	BZR3	BES transcription factor [Zea mays]	-	-	-	-	-	-	-
Isoform0001754	0	0.3	0.98	7.62	6.28	1.6	9.65	8.04	14.25	11.75	10.66	9.41	13.3	15.27	17.64	21.32	18.97	13.75	21.35	20.28	26.33	AAO	L-ascorbate oxidase [Dichanthelium oligosanthes]	-	-	-	-	-	-	-
Isoform0001756	2.56	5.34	5.82	0.32	0.32	0.05	0.11	0.21	0.05	0.61	1	2.11	0.35	0.39	0.15	0	0.27	0.19	0	0.29	0.11	GT2	PREDICTED: cinnamate beta-D-glucosyltransferase-like [Zea mays]	-	-	-	-	-	GO:0016757//transferase activity, transferring glycosyl groups	-
Isoform0001763	0	0	0	0	0	0	29.01	2.21	0	0	0	0	7.82	1.52	0	0.02	0	0	0	0	21.61	D14	high tillering and dwarf 2 protein [Saccharum hybrid cultivar ROC22]	-	-	-	-	-	GO:0016788//hydrolase activity, acting on ester bonds	GO:0001763//morphogenesis of a branching structure;GO:0006812//cation transport;GO:0009699//phenylpropanoid biosynthetic process;GO:0016106//sesquiterpenoid biosynthetic process
Isoform0001775	3.76	3.05	2.53	23.92	27.7	22.5	35.6	36.83	33.37	4.49	3.46	2.39	5.12	3.96	4.25	5.49	6.49	6.37	14.29	11.86	11.28	At4g11680	PREDICTED: E3 ubiquitin-protein ligase At1g63170-like [Setaria italica]	-	-	-	-	-	GO:0043169//cation binding	-
Isoform0001776	38.43	40.34	57.64	4.22	3.26	4.51	0	0	2.47	25.73	6.75	29.97	13.96	25.22	15.38	24.84	28.32	23.39	16.8	18.56	19.06	SAT2	PREDICTED: probable serine acetyltransferase 2 [Zea mays]	Metabolism	Energy metabolism;Amino acid metabolism;Global and Overview	ko01100//Metabolic pathways;ko01110//Biosynthesis of secondary metabolites;ko01120//Microbial metabolism in diverse environments;ko01200//Carbon metabolism;ko01230//Biosynthesis of amino acids;ko00270//Cysteine and methionine metabolism;ko00920//Sulfur metabolism	K00640	-	-	-
Isoform0001777	50.59	47.51	21.2	5.8	3.24	8.05	16.79	25.82	7.95	14.04	55.91	6.95	28.55	4.12	6.24	8.75	1.56	12.9	0.4	1.45	0.38	naat-A	nicotianamine aminotransferase 1 [Zea mays]	-	-	-	-	-	GO:0016769//transferase activity, transferring nitrogenous groups;GO:0043168//anion binding	GO:0019752//carboxylic acid metabolic process
Isoform0001786	0.48	2.54	0.03	2.77	3.75	7.05	7.2	10.94	13.26	5.96	5.85	3.18	6.49	10.01	7.78	10.59	4.09	9.59	6.51	6.37	3.7	-	-	-	-	-	-	-	-	-
Isoform0001797	1.32	0	1.8	0.46	0	0	0	0	0	0	0	0	0.3	0	0	0	0	0	3.19	0	0	Prpf8	Pre-mRNA-processing-splicing factor 8A [Zea mays]	Genetic Information Processing	Transcription	ko03040//Spliceosome	K12856	-	-	-
Isoform0001800	0.29	0	0	5.48	13.67	11.45	0	1.06	0.77	16.46	0	9.57	10.14	17.48	6.06	20.33	23.17	6.76	12.95	33.4	63.21	FTSH6	PREDICTED: ATP-dependent zinc metalloprotease FTSH 6, chloroplastic [Setaria italica]	-	-	-	-	-	GO:0032550//purine ribonucleoside binding	GO:0019538//protein metabolic process
Isoform0001803	0	0.69	0	3.57	5.37	2.97	4.17	7.5	6.12	1.25	1.74	1.55	1.48	6.86	1.97	3.01	0.76	5.69	7.6	6.36	1.11	At4g06634	PREDICTED: uncharacterized zinc finger protein At4g06634-like [Setaria italica]	-	-	-	-	-	GO:0043169//cation binding	-
Isoform0001805	9.1	8.99	6.49	40.93	47.38	50.12	70.82	68.93	64.52	7.93	6.79	7.24	9.17	6.48	5.94	8.39	9.89	13.16	19.21	15.91	15.72	RPD1	Protein ROOT PRIMORDIUM DEFECTIVE 1 [Dichanthelium oligosanthes]	-	-	-	-	-	-	-
Isoform0001825	394.2	563.58	546.26	263.23	87.97	313.37	0	37.02	36.8	386.08	154.07	490.82	169.11	175.48	153.33	111.13	71.77	163.91	115.16	156.87	136.37	CRD1	leucine zipper protein [Saccharum hybrid cultivar R570]	Metabolism	Global and Overview;Metabolism of cofactors and vitamins	ko01100//Metabolic pathways;ko01110//Biosynthesis of secondary metabolites;ko00860//Porphyrin and chlorophyll metabolism	K04035	-	GO:0016709//oxidoreductase activity, acting on paired donors, with incorporation or reduction of molecular oxygen, NAD(P)H as one donor, and incorporation of one atom of oxygen;GO:0022890//inorganic cation transmembrane transporter activity;GO:0043169//cation binding	GO:0006779//porphyrin-containing compound biosynthetic process;GO:0006812//cation transport;GO:0044710//single-organism metabolic process;GO:0044763//single-organism cellular process
Isoform0001830	46.51	42.21	49.16	3.14	1.48	1.87	0	0.26	0	62.59	68.41	61.47	33.53	39.88	31.91	31.66	30.51	40.45	7.79	17.15	7.67	-	-	-	-	-	-	-	-	-
Isoform0001840	12.36	6.16	9.48	0.18	0.16	5.21	1.94	15.06	8.7	2.47	5.04	5.65	2.66	1.34	3.13	0.24	1.39	3.29	0.4	0.37	0.23	TAX10	PREDICTED: 3'-N-debenzoyl-2'-deoxytaxol N-benzoyltransferase-like [Zea mays]	-	-	-	-	-	GO:0016746//transferase activity, transferring acyl groups	-
Isoform0001848	297.13	182.46	189.45	31.71	25.82	18.98	33.3	21.56	32.37	176.24	166.43	402.52	49.21	174.71	193.46	218.28	127.85	286.37	83.95	107.24	82.33	Os08g0237200	probable mannose-1-phosphate guanylyltransferase 3 [Zea mays]	Metabolism	Carbohydrate metabolism;Global and Overview	ko01100//Metabolic pathways;ko01110//Biosynthesis of secondary metabolites;ko00520//Amino sugar and nucleotide sugar metabolism;ko00051//Fructose and mannose metabolism	K00966	-	GO:0016772//transferase activity, transferring phosphorus-containing groups	-
Isoform0001854	0	0	8.63	0.22	12	18.88	3.11	0.8	29.51	4.28	13.19	7.56	0	0	0	0	6.49	0.43	0.01	0	13.38	ARF4	Auxin response factor 4 [Dichanthelium oligosanthes]	-	-	-	-	GO:0043231//intracellular membrane-bounded organelle	GO:0005515//protein binding	GO:0009719//response to endogenous stimulus;GO:0010468//regulation of gene expression
Isoform0001855	0	0.94	0.49	0.99	0.91	0.98	0	0.65	0	3.83	0.97	1.71	0.55	0	0.43	0.41	2.1	0.45	4.22	4.82	8.95	CXE18	PREDICTED: probable carboxylesterase 18 [Setaria italica]	-	-	-	-	-	GO:0003824//catalytic activity	-
Isoform0001866	31.22	13.17	77.92	20.33	42.64	29.65	9.27	0	0.83	89.02	51.8	64.85	88.91	90.64	24.02	69	74.35	40.44	45.09	47.78	50.19	BGLU20	PREDICTED: beta-glucosidase 20-like isoform X1 [Setaria italica]	Metabolism	Metabolism of other amino acids;Global and Overview;Biosynthesis of other secondary metabolites;Carbohydrate metabolism	ko01100//Metabolic pathways;ko01110//Biosynthesis of secondary metabolites;ko00500//Starch and sucrose metabolism;ko00940//Phenylpropanoid biosynthesis;ko00460//Cyanoamino acid metabolism	K01188	-	-	-
Isoform0001874	0	2.21	2.93	8.38	5.76	31.66	7.49	13.45	25.81	3.2	0.97	1.91	4.91	8.82	10.89	6.46	10.96	8.23	7.88	9.29	8.41	CBP2	hydroxynitrile lyase [Sorghum bicolor]	-	-	-	-	-	GO:0008233//peptidase activity	-
Isoform0001878	19.95	16.59	24.3	1.57	2.28	1.9	2.81	3.43	1.95	15.17	16.17	8.78	9.28	10.83	6.13	7.07	6.05	6.69	4.67	4.46	6.61	SWEET4	Bidirectional sugar transporter SWEET4 [Dichanthelium oligosanthes]	-	-	-	-	-	-	-
Isoform0001884	5.58	14.45	11.45	114.41	103.25	64.81	513.17	769.73	481.8	110.38	25.95	25.65	125.06	19.41	56.84	90.83	97.56	42.46	231.89	159.16	259.25	MGL	O-succinylhomoserine sulfhydrylase [Zea mays]	Metabolism	Amino acid metabolism;Metabolism of other amino acids	ko00270//Cysteine and methionine metabolism;ko00450//Selenocompound metabolism	K01761	GO:0044444//cytoplasmic part	GO:0016846//carbon-sulfur lyase activity;GO:0043168//anion binding	GO:0009087//methionine catabolic process;GO:0051260//protein homooligomerization
Isoform0001891	1.58	2.24	1.97	7.05	10.81	8.97	11.46	6.86	14.52	19.1	4.13	2.18	7.64	3.34	3.56	4.03	18.35	4.59	64.88	40.15	75.54	ADIPOR3	PREDICTED: heptahelical transmembrane protein ADIPOR3 [Setaria italica]	-	-	-	-	-	-	-
Isoform0001894	7.17	5.22	5.74	30.15	25.58	28.46	58.91	53.89	64.06	10.59	14.38	6.83	22.41	21.56	20.82	22.1	16.26	26.96	25.3	25.57	24.29	NAP1;1	nucleosome/chromatin assembly factor group A [Zea mays]	-	-	-	-	GO:0043231//intracellular membrane-bounded organelle	-	GO:0034728//nucleosome organization
Isoform0001896	16.02	13.52	15.41	0.21	0.06	0.58	0	0	0	11.51	18.08	11.14	13.67	24.78	7.76	11.45	16.88	15.42	6.26	3.66	3.2	PXG4	calcium binding EF-hand protein [Zea mays]	Metabolism	Lipid metabolism	ko00073//Cutin, suberine and wax biosynthesis	K17991	-	-	-
Isoform0001900	1.93	4.5	2.84	101.11	235.78	84.4	37.24	36.4	30	16.86	6.64	19.12	41.73	21.7	21.19	15.17	16.94	12.73	23.97	20.94	25.31	VP14	viviparous 14 [Sorghum bicolor]	Metabolism	Metabolism of terpenoids and polyketides;Global and Overview	ko01100//Metabolic pathways;ko01110//Biosynthesis of secondary metabolites;ko00906//Carotenoid biosynthesis	K09840	-	-	-
Isoform0001906	4.63	0.15	0	0.07	0	0	17.5	0	0	0	0	0	7.61	0	0	0	0	0	0	0	8.03	Os05g0567100	PREDICTED: aspartic proteinase oryzasin-1 isoform X1 [Zea mays]	-	-	-	-	-	GO:0016787//hydrolase activity	GO:0019538//protein metabolic process
Isoform0001925	1.12	1.57	0	0	1.57	5.12	0	1.2	4.01	2.86	1.2	0	3.65	1.14	3.45	4.42	15.78	23.01	0	0	27.38	SWEET15	PREDICTED: bidirectional sugar transporter SWEET15-like [Setaria italica]	-	-	-	-	GO:0016021//integral component of membrane	GO:0015144//carbohydrate transmembrane transporter activity	GO:0008643//carbohydrate transport
Isoform0001938	0.62	0.87	0.31	24.68	19.91	30.92	21.14	22.48	21.24	0.77	0.32	0.32	0.75	0.36	0.53	0.56	0.79	0.74	0.97	0.91	1.45	fmdA	Os01g0764900, partial [Oryza sativa Japonica Group]	Metabolism	Carbohydrate metabolism;Energy metabolism;Metabolism of other amino acids;Global and Overview	ko01200//Carbon metabolism;ko00630//Glyoxylate and dicarboxylate metabolism;ko00910//Nitrogen metabolism;ko00460//Cyanoamino acid metabolism	K01455	-	GO:0016810//hydrolase activity, acting on carbon-nitrogen (but not peptide) bonds	-
Isoform0001940	0	0	0	0	13.83	0	3.59	7.57	0	0	0	0	8.44	0	0	0	0	0	0	0.08	0	BEL1	Homeobox protein BEL1-like protein [Dichanthelium oligosanthes]	-	-	-	-	GO:0043231//intracellular membrane-bounded organelle	-	GO:0010468//regulation of gene expression
Isoform0001943	6.94	11.37	9.53	63.7	111.48	72.6	108.59	184.46	105.47	8.82	7.19	9.55	11.23	7.89	9.35	10.37	19.47	12.04	14.19	14.77	11.74	NUDT8	nudix hydrolase [Saccharum hybrid cultivar ROC22]	-	-	-	-	-	GO:0003824//catalytic activity;GO:0043169//cation binding	-
Isoform0001957	3.2	6.01	3.79	9.24	6.6	9.35	9.18	10.8	9.45	36.91	9.46	7.62	41.28	19.12	35.41	23.3	35	11.73	50.79	38.63	64.93	SCPL18	PREDICTED: serine carboxypeptidase-like 18 isoform X2 [Zea mays]	-	-	-	-	-	-	GO:0019538//protein metabolic process
Isoform0001958	0	0	0	45.12	16.05	69.85	0	78.32	52.05	30.74	0	20.86	43.76	25.25	2.52	29.36	22.9	0.11	2.74	5.28	8.24	-	-	-	-	-	-	-	-	-
Isoform0001965	36.89	77.68	43.93	5.45	9.16	12.52	2.87	2.62	7.85	33.01	32.07	56.09	5.77	20.84	10.33	10.2	8.39	19.31	8.73	14.17	5.16	GT5	Anthocyanidin 3-O-glucosyltransferase [Zea mays]	-	-	-	-	-	GO:0016757//transferase activity, transferring glycosyl groups	-
Isoform0001978	4.07	10.96	9.07	125.96	131.47	136.85	290.85	267.25	169.36	48.55	25.46	32.18	39.95	35.79	84.47	67.33	82.74	52.57	109.3	105.34	103.92	EXLA1	expansin-like A1 precursor [Zea mays]	-	-	-	-	-	-	-
Isoform0001985	68.34	51.57	84.99	4.28	0.74	4.96	0.28	0.04	0.22	56.13	84.39	88.78	48.95	76.09	20.89	55.27	54.44	92.93	18.69	28.82	14.86	PXG4	calcium binding EF-hand protein [Zea mays]	Metabolism	Lipid metabolism	ko00073//Cutin, suberine and wax biosynthesis	K17991	-	-	-
Isoform0001989	0.98	1.23	0.3	3.11	4.16	1.64	3.56	3.15	2.38	3.27	2.09	2.19	5.9	2.71	3.46	3.94	8.6	3.18	9.83	8.15	12.5	ATL6	E3 ubiquitin-protein ligase ATL6 [Zea mays]	-	-	-	-	-	GO:0043169//cation binding	-
Isoform0001990	111.63	89.36	114.77	10.2	6.33	7.91	2.21	3.09	3.03	87.55	120	86.06	92.27	89.95	95.01	99.42	76.09	84.02	38.58	48.36	48.69	ZAT5	PREDICTED: zinc finger protein ZAT5-like [Zea mays]	-	-	-	-	-	-	-
Isoform0001997	35.46	0	60.27	393.29	297.37	558.27	215.82	326.4	442.37	135.24	213.34	2.63	212.98	30.77	106.15	113.62	97.8	181.65	124.2	159.26	256.49	CAT3	catalase [Saccharum hybrid cultivar R570]	Metabolism;Cellular Processes	Transport and catabolism;Carbohydrate metabolism;Amino acid metabolism;Global and Overview	ko01110//Biosynthesis of secondary metabolites;ko01130//Biosynthesis of antibiotics;ko01200//Carbon metabolism;ko00630//Glyoxylate and dicarboxylate metabolism;ko04146//Peroxisome;ko00380//Tryptophan metabolism	K03781	-	-	-
Isoform0002014	0	0	1.64	18.39	23.06	7.59	42.76	73.09	38.94	8.98	11.79	9.09	29.37	0	15.11	4.77	25.14	3.58	36.98	18.22	62.83	-	-	-	-	-	-	-	-	-
Isoform0002015	4.01	0	1.36	15.55	6.65	14.53	36.77	35.12	15.33	5.22	2.87	3.25	7.25	4.73	5.71	5.61	4.73	1.32	6.31	0.19	0	KING1	AKIN gamma [Zea mays]	-	-	-	-	-	-	-
Isoform0002025	3.18	4.18	5.14	42.19	39.6	26.71	22.18	25.06	14.52	12.59	10.76	8.97	26.31	15.54	19.39	18.75	22.71	18.42	32.76	21.51	33.02	DIVARICATA	ScMYB37 protein [Saccharum hybrid cultivar Co 86032]	-	-	-	-	GO:0043231//intracellular membrane-bounded organelle	GO:0005488//binding	-
Isoform0002028	3.33	3.97	3.97	35.81	50.87	36.18	74.82	82.62	67.53	6.91	4.43	3.12	8.76	5.96	6.38	3.55	3.86	2.94	8.83	6.25	10.65	At2g27500	glucan endo-1,3-beta-glucosidase 7 precursor [Zea mays]	-	-	-	-	-	-	-
Isoform0002035	30.31	0.03	0.6	0	0	0	0	0	58.19	0.02	0	0	46.12	43.88	9.34	21.4	117.43	0.03	8.54	22.76	7.46	PLP1	Patatin-like protein 1 [Dichanthelium oligosanthes]	-	-	-	-	-	-	-
Isoform0002037	105.17	117.2	83.41	85.07	143.39	105.91	91.66	97.04	123.4	42.03	43.97	62.97	20.99	24.77	28.68	9.21	5.45	33.89	8.89	13.17	9.5	At3g61750	dopamine beta-monooxygenase precursor [Zea mays]	-	-	-	-	GO:0031224//intrinsic component of membrane	-	GO:0044710//single-organism metabolic process
Isoform0002047	0	0	0	1.64	3.23	0	0	0.14	0.25	1.01	0	0	1.08	0	1.19	0.31	1.3	0	1.36	0.55	0	-	-	-	-	-	-	-	-	-
Isoform0002053	0.52	1.17	0	10.49	70.49	27.21	38.34	27.15	13.31	11.62	4.27	0.81	1.51	6.18	20.38	9.42	9.87	1.34	23.62	20.85	8.93	Os01g0846300	PREDICTED: probable protein phosphatase 2C 49 [Setaria italica]	Environmental Information Processing	Signal transduction	ko04075//Plant hormone signal transduction	K14497	-	GO:0016787//hydrolase activity	-
Isoform0002054	0.31	0.06	0.42	0.37	0.51	0.09	0	0	0	0.71	0.99	1.32	1.18	1.3	0.76	1.04	1.24	1.07	0.3	0.6	0.27	CTPA3	Carboxyl-terminal-processing peptidase 3, chloroplastic [Dichanthelium oligosanthes]	-	-	-	-	-	-	-
Isoform0002055	0	0	0	0	0	0	25.88	26.28	25.81	0	0	0	0	0	0	5.27	0	0	0	0	0	UPS2	ureide permease 2 [Zea mays]	-	-	-	-	-	-	-
Isoform0002058	0.83	0.14	0.12	1.76	3.68	2.67	3.47	1.92	1.47	2.86	5.98	0.84	13.21	4.6	8.71	9.66	11.29	8.37	19.73	13.05	16.22	Os05g0195200	Zinc finger CCCH domain-containing protein 35 [Dichanthelium oligosanthes]	-	-	-	-	-	-	-
Isoform0002059	10.38	15.81	24.23	7.67	3.89	2.1	2	0.46	2.68	18.57	11.25	11.36	7.55	16.27	3.51	3.27	8.28	4.59	5.4	8.22	4.75	GAT1	PREDICTED: GABA transporter 1 [Zea mays]	-	-	-	-	-	-	-
Isoform0002064	1.79	2.72	10.48	9.86	8.56	11.81	20.86	64.95	48.33	10.4	6.85	0.97	15.84	12.15	14.79	10.67	7.78	9.69	16.53	13.62	19.74	At2g44130	F-box/kelch-repeat protein [Dichanthelium oligosanthes]	-	-	-	-	-	-	-
Isoform0002068	41.1	32.78	10.33	125.13	71.92	114.17	527.8	916.86	247.9	30.01	13.3	13.07	1.52	17.87	21.78	39.19	52.78	0	59.64	40.17	55.18	At5g45910	GDSL esterase/lipase [Dichanthelium oligosanthes]	-	-	-	-	-	GO:0016787//hydrolase activity	-
Isoform0002071	8.89	6.23	7.2	36.8	18.06	16.72	158.3	121.65	98.36	10.4	6.48	4.12	9.03	7.32	10.35	11.23	14.52	9.67	45.71	26.04	50.48	CISZOG1	cis-zeatin O-glucosyltransferase 1 [Zea mays]	Metabolism	Metabolism of terpenoids and polyketides	ko00908//Zeatin biosynthesis	K13495	-	GO:0016757//transferase activity, transferring glycosyl groups	-
Isoform0002072	0.5	2.41	2.89	3.02	1.98	6.87	15.45	11.56	19.65	2.65	4.1	2.65	2.99	1.97	2.09	4.17	3.83	8.96	7.64	6.48	4.74	-	-	-	-	-	-	-	-	-
Isoform0002089	0	0	0	0	0.29	0	0	0	0.44	0	0	0	0	0	0	0.25	0.25	0.33	0.97	0.58	0.71	SBP2	PREDICTED: selenium-binding protein 1-like [Setaria italica]	-	-	-	-	-	-	-
Isoform0002093	6.31	5.19	6.15	79.86	69.71	62.87	8.16	10.11	10.04	45.68	35.85	43.97	76.35	54.22	85.31	92.51	126.29	104.93	101.9	91.71	118.62	IP5P9	Type IV inositol polyphosphate 5-phosphatase 9 [Dichanthelium oligosanthes]	-	-	-	-	-	-	-
Isoform0002097	29.25	162.21	160.01	106.36	14.74	76.23	14.96	4.46	7.43	52.2	73.05	67	73.42	54.63	36.72	28.74	30.12	93.83	36.68	34.68	15.8	CAS	PREDICTED: calcium sensing receptor, chloroplastic [Setaria italica]	-	-	-	-	GO:0031224//intrinsic component of membrane;GO:0031976//plastid thylakoid;GO:0044434//chloroplast part	-	GO:0000097//sulfur amino acid biosynthetic process;GO:0005982//starch metabolic process;GO:0006090//pyruvate metabolic process;GO:0006633//fatty acid biosynthetic process;GO:0006739//NADP metabolic process;GO:0006778//porphyrin-containing compound metabolic process;GO:0006996//organelle organization;GO:0009639//response to red or far red light;GO:0009767//photosynthetic electron transport chain;G…
Isoform0002110	53.69	51.76	48.28	9.91	9.78	10.68	4.73	3.8	8.3	31.72	47.57	38.41	22.14	28.01	24.72	27.96	19.89	22.41	13.49	12.38	11.76	BT3	PREDICTED: BTB/POZ and TAZ domain-containing protein 3 [Setaria italica]	-	-	-	-	GO:0043231//intracellular membrane-bounded organelle	GO:0005515//protein binding;GO:0046914//transition metal ion binding;GO:0090595//acetyl-CoA:L-lysine N6-acetyltransferase	GO:0003002//regionalization;GO:0003006//developmental process involved in reproduction;GO:0009648//photoperiodism;GO:0010468//regulation of gene expression;GO:0016570//histone modification;GO:0032446//protein modification by small protein conjugation;GO:0048229//gametophyte development
Isoform0002121	20.04	3.14	3.39	0.3	0.5	1.55	0	0.6	1.54	9.04	6.36	4.32	3.41	2.71	1.71	5.69	3.92	10.95	0.48	2.05	2.57	ARASP2	Membrane metalloprotease ARASP chloroplastic [Zea mays]	-	-	-	-	-	-	GO:0019538//protein metabolic process
Isoform0002135	7.17	2.73	8.49	22.37	8.32	10.19	11.98	13.7	17.17	5.03	7.86	14.77	5.06	0.66	2.01	0.63	1.07	5.26	0.65	0.99	0.26	olpB	PREDICTED: formin-like protein 3 [Cucumis sativus]	-	-	-	-	-	-	-
Isoform0002151	39.97	46.49	29.82	27.7	21.13	25.73	19.56	21.89	19.62	17.48	19.61	18.88	9.83	4.14	9.82	4.12	2.56	9.18	4.91	4.79	2.81	At3g18200	WAT1-related protein [Dichanthelium oligosanthes]	-	-	-	-	GO:0031224//intrinsic component of membrane	GO:0005215//transporter activity	GO:0044763//single-organism cellular process
Isoform0002156	9.34	4.36	9.57	95.64	102	129.39	113.31	68.07	86.13	20.6	17.47	42.3	32.75	30.9	59.18	53.89	56.09	35.11	76.02	108.9	85.93	Os01g0192000	nucleic acid binding protein [Saccharum hybrid cultivar R570]	-	-	-	-	-	-	-
Isoform0002161	0.19	0.11	2.4	14.8	1.91	2.26	2.49	2.96	0.86	2.38	0.46	0.33	0.44	0.48	1.79	1.26	3.39	7.32	17.53	10.51	21.24	PLP2	PREDICTED: patatin-like protein 2 [Zea mays]	-	-	-	-	-	GO:0003824//catalytic activity	GO:0006629//lipid metabolic process
Isoform0002163	5.27	4.23	10.09	24.93	11.61	18.68	197.1	161.19	286.31	13.91	4.65	10.75	7.31	4.27	7.32	6.55	7.75	10.08	6.75	5.2	10.53	hpxO	monooxygenase [Zea mays]	-	-	-	-	-	-	-
Isoform0002165	0	0.08	0	1.73	1.57	0	0.78	0.79	0.61	3.59	2.2	0.23	6.95	3.77	4.3	4.46	7.95	2.47	17.77	11.49	27.74	At5g13200	PREDICTED: GEM-like protein 5 [Setaria italica]	-	-	-	-	-	-	GO:0009408//response to heat
Isoform0002170	482.55	368.52	469.82	111.72	111.38	67.45	5.7	6.32	11.88	375.32	260.25	469.42	228.01	529.12	236.54	117.41	232.39	132.76	193.36	193.35	171.71	2022-04-01	adenosine 5'-phosphosulfate reductase-like1 [Zea mays]	Metabolism	Energy metabolism;Global and Overview	ko01120//Microbial metabolism in diverse environments;ko00920//Sulfur metabolism	K05907	-	GO:0016671//oxidoreductase activity, acting on a sulfur group of donors, disulfide as acceptor	GO:0000097//sulfur amino acid biosynthetic process;GO:0019725//cellular homeostasis
Isoform0002174	6.09	4.79	3.68	30.52	22.75	14.81	66.24	32.62	71.83	3.15	3.16	2.44	3.26	3.81	3.22	2.88	4.61	8.33	7.34	5.82	6.22	PHS2	Alpha-glucan phosphorylase, H isozyme [Dichanthelium oligosanthes]	Metabolism	Carbohydrate metabolism;Global and Overview	ko01100//Metabolic pathways;ko01110//Biosynthesis of secondary metabolites;ko00500//Starch and sucrose metabolism	K00688	GO:0009536//plastid	GO:0004645//phosphorylase activity;GO:0043168//anion binding	GO:0005982//starch metabolic process;GO:0006950//response to stress
Isoform0002180	0	0	0	0	47.02	0	0	0	40.05	16.18	16.48	27.73	26.91	0	18.63	20.34	1.37	0	3.08	9.64	49.03	RAD23	DNA repair protein RAD23 [Zea mays]	Genetic Information Processing	Replication and repair;Folding, sorting and degradation	ko04141//Protein processing in endoplasmic reticulum;ko03420//Nucleotide excision repair	K10839	GO:0043231//intracellular membrane-bounded organelle	-	GO:0006281//DNA repair;GO:0006511//ubiquitin-dependent protein catabolic process
Isoform0002186	13.36	30.36	14.47	0.83	5.14	9.04	1.36	2.39	1.36	32.1	40.37	15.15	8.56	41.47	15.83	15.72	20.44	11.79	6.79	7.76	7.57	-	-	-	-	-	-	-	-	-
Isoform0002187	0.5	0	0	1.26	1.8	1.38	12.65	5.17	24.92	3.17	0	1.78	1.2	1.1	0	0.63	1.33	0.74	5.18	1.51	1.93	HIDM	2-hydroxyisoflavanone dehydratase [Dichanthelium oligosanthes]	-	-	-	-	-	-	-
Isoform0002196	1.04	0.98	0.33	101.18	267.89	98.37	70.93	48.05	21.63	46.32	9.25	24.4	33.83	14.64	37.74	35.46	87.49	32.1	131.93	142.03	177.81	PV42A	SNF1-related protein kinase regulatory subunit gamma-like PV42a [Dichanthelium oligosanthes]	-	-	-	-	-	-	-
Isoform0002201	762.27	969.81	1048.65	198.96	244.63	272.45	141.35	112.92	152.26	467.61	535.21	677.14	105.16	190.13	197.88	113.27	109.87	105.6	62.55	101.71	65.61	FAD2-2	fatty acid desaturase [Sorghum bicolor]	Metabolism	Lipid metabolism;Global and Overview	ko01212//Fatty acid metabolism;ko01040//Biosynthesis of unsaturated fatty acids	K10256	-	GO:0016705//oxidoreductase activity, acting on paired donors, with incorporation or reduction of molecular oxygen	GO:0044710//single-organism metabolic process
Isoform0002203	4.19	4.64	4.08	80.42	181.72	77.15	139.92	184.94	104.47	18.27	8.7	10.5	16.69	11.57	8.87	5.85	15.81	11.41	18.32	18.35	23.64	BHY	PREDICTED: beta-carotene 3-hydroxylase, chloroplastic-like [Zea mays]	Metabolism	Global and Overview;Metabolism of terpenoids and polyketides	ko01100//Metabolic pathways;ko01110//Biosynthesis of secondary metabolites;ko00906//Carotenoid biosynthesis	K15746	GO:0031224//intrinsic component of membrane	GO:0003824//catalytic activity	GO:0006631//fatty acid metabolic process
Isoform0002212	0	1.5	0.39	0	73.24	20.47	32.61	35.68	20.35	4.8	8.4	0	0	9.79	20.11	8.14	6.91	0	30.98	12.51	6.01	Os05g0457200	PREDICTED: probable protein phosphatase 2C 49 [Setaria italica]	Environmental Information Processing	Signal transduction	ko04075//Plant hormone signal transduction	K14497	-	-	-
Isoform0002217	0	0	0	0	0	0	0	0	0	0	0	0	3.28	3.28	0	0	0.03	0	18.51	0	0	HSP81-1	Heat shock protein 90-2 [Zea mays]	Genetic Information Processing;Organismal Systems	Folding, sorting and degradation;Environmental adaptation	ko04141//Protein processing in endoplasmic reticulum;ko04626//Plant-pathogen interaction	K04079	-	-	-
Isoform0002221	10.01	4.17	6.92	18.25	18.07	8.83	70.18	45.85	53.22	23.56	16.19	11.68	22.64	22.45	22.79	41.47	38.14	35.98	182.53	101.69	179.08	ADH1	alcohol dehydrogenase 1 [Miscanthus sinensis]	Metabolism	Lipid metabolism;Global and Overview;Amino acid metabolism;Carbohydrate metabolism	ko01100//Metabolic pathways;ko01110//Biosynthesis of secondary metabolites;ko01120//Microbial metabolism in diverse environments;ko00010//Glycolysis / Gluconeogenesis;ko00071//Fatty acid degradation;ko00350//Tyrosine metabolism;ko00592//alpha-Linolenic acid metabolism	K18857	GO:0044424//intracellular part	GO:0016616//oxidoreductase activity, acting on the CH-OH group of donors, NAD or NADP as acceptor;GO:0043169//cation binding	GO:0044710//single-organism metabolic process
Isoform0002226	1.48	1.11	3.22	9.88	7.66	9.98	15.2	14.53	18.59	4.08	5.63	3.75	10.35	6.99	5.71	5.15	7.07	7.86	8.23	4.44	6.83	CSN4	COP9 signalosome complex subunit 4 [Zea mays]	-	-	-	-	GO:0043234//protein complex;GO:0044444//cytoplasmic part	-	GO:0000338//protein deneddylation;GO:0007602//phototransduction;GO:0009639//response to red or far red light;GO:0010389//regulation of G2/M transition of mitotic cell cycle;GO:0044707//single-multicellular organism process
Isoform0002227	7.63	15.02	18.5	0	37.4	13.68	0	0	0	43.1	15.64	51.89	0	0	11.23	0	7.95	0	73.45	6.41	0	BAM1	beta-amylase [Saccharum hybrid cultivar R570]	Metabolism	Carbohydrate metabolism	ko00500//Starch and sucrose metabolism	K01177	-	GO:0016160//amylase activity	GO:0044238//primary metabolic process
Isoform0002240	3.04	14.07	6.87	72.69	121.07	70.41	31.48	51.87	20.07	16.74	13.23	28.79	55.38	27.97	58.04	52.95	44.08	15.51	45.6	45.21	35.63	ATL31	E3 ubiquitin-protein ligase ATL31 [Dichanthelium oligosanthes]	-	-	-	-	-	-	-
Isoform0002242	411.77	142.47	233.39	232.15	118.15	0	0	0	5.57	266.09	547.81	265.52	615.05	373.99	533.95	410.52	623.49	479.26	180.92	238.3	109.02	LPA1	protein containing PDZ domain a K-box domain and a TPR region [Zea mays]	-	-	-	-	GO:0009526//plastid envelope;GO:0009532//plastid stroma;GO:0031976//plastid thylakoid;GO:0044434//chloroplast part	-	GO:0016109//tetraterpenoid biosynthetic process;GO:0032958//inositol phosphate biosynthetic process
Isoform0002243	6.11	0	0	0	6.66	0	0	0	0	6.59	19.24	0	22.06	0	18.32	13.85	0	18.5	0	0	2.21	At1g71810	PREDICTED: ABC(yeast) homolog1 isoform X1 [Zea mays]	-	-	-	-	GO:0009536//plastid	GO:0016772//transferase activity, transferring phosphorus-containing groups;GO:0032550//purine ribonucleoside binding	GO:0006464//cellular protein modification process;GO:0006796//phosphate-containing compound metabolic process;GO:0009411//response to UV;GO:0009812//flavonoid metabolic process;GO:0034285//response to disaccharide
Isoform0002250	14.89	15.45	13.11	1.47	1.66	2.83	1.39	1.03	1.72	8.91	7.48	10.94	6.52	6.84	4.11	6.05	6.57	7.82	2.67	3.4	1.37	RPE	PREDICTED: ribulose-phosphate 3-epimerase, chloroplastic [Oryza sativa Japonica Group]	Metabolism	Energy metabolism;Carbohydrate metabolism;Global and Overview	ko01100//Metabolic pathways;ko01110//Biosynthesis of secondary metabolites;ko01120//Microbial metabolism in diverse environments;ko01130//Biosynthesis of antibiotics;ko01200//Carbon metabolism;ko01230//Biosynthesis of amino acids;ko00710//Carbon fixation in photosynthetic organisms;ko00030//Pentose phosphate pathway;ko00040//Pentose and glucuronate interconversions	K01783	-	GO:0016857//racemase and epimerase activity, acting on carbohydrates and derivatives;GO:0043169//cation binding	GO:0006739//NADP metabolic process
Isoform0002257	26.56	26.71	0.21	0.51	0.29	0.22	3.02	1.18	1.98	10.51	7.84	12.11	7.84	6.72	2.7	6.71	7.49	14.77	8.05	7.38	3.25	-	-	-	-	-	-	-	-	-
Isoform0002268	49.04	54.93	24.49	0	12.27	12.78	26.95	13.56	22.4	25.73	9.54	13.63	8.74	5.19	6.47	1.57	2.66	17.56	1.57	5.52	2.23	BAG1	PREDICTED: BAG family molecular chaperone regulator 1-like [Zea mays]	-	-	-	-	-	-	-
Isoform0002285	2.76	2.16	0.32	21.1	22.78	20.72	42.22	18.04	38.25	5.26	6.54	8.85	10.82	3.63	9.02	9.86	8.73	14.29	17.52	11.7	7.47	OFP7	OFP transcription factor, partial [Zea mays]	-	-	-	-	-	-	-
Isoform0002288	0.22	0.34	0	112.69	491.05	68.56	47.55	38.01	35.62	40.01	4.34	7.29	13.3	6.94	7.68	12.6	55.06	11.29	111.48	77.17	143.36	CBWD2	PREDICTED: COBW domain-containing protein 1-like [Setaria italica]	-	-	-	-	-	-	-
Isoform0002290	37.21	59.7	37.1	11.31	7.19	12.95	0	0	0	79.47	61.37	91.64	59.63	75.13	52.99	89.02	61.4	71.37	40.03	55.53	46.62	At1g01500	Erythronate-4-phosphate dehydrogenase family protein isoform 1 [Theobroma cacao]	-	-	-	-	-	-	-
Isoform0002294	56.14	18.34	6.96	33.9	43.42	46.41	24.38	15.61	27.31	7.29	30.78	15.36	8.55	11.32	13.94	6.36	1.86	8.26	1.44	3.37	0.86	PRX74	peroxidase 1 precursor [Zea mays]	Metabolism	Biosynthesis of other secondary metabolites;Global and Overview	ko01100//Metabolic pathways;ko01110//Biosynthesis of secondary metabolites;ko00940//Phenylpropanoid biosynthesis	K00430	-	-	-
Isoform0002299	0	1.74	8.71	49.19	70.44	0	106.05	19.35	47.06	0	0	3.18	75.69	0	16	22.58	0	15.21	48.01	7.62	31.82	MGL	O-succinylhomoserine sulfhydrylase [Zea mays]	Metabolism	Metabolism of other amino acids;Amino acid metabolism	ko00270//Cysteine and methionine metabolism;ko00450//Selenocompound metabolism	K01761	GO:0044444//cytoplasmic part	GO:0016846//carbon-sulfur lyase activity;GO:0043168//anion binding	GO:0009087//methionine catabolic process;GO:0051260//protein homooligomerization
Isoform0002305	0.58	5.84	0.74	17.41	30.48	35.47	3.91	2.89	0.55	29.33	21.63	12.77	42.43	30.45	43.24	28.35	24.64	31.61	20.5	15.26	7.05	IP5P9	Type IV inositol polyphosphate 5-phosphatase 9 [Dichanthelium oligosanthes]	Metabolism;Environmental Information Processing	Signal transduction;Carbohydrate metabolism;Global and Overview	ko01100//Metabolic pathways;ko00562//Inositol phosphate metabolism;ko04070//Phosphatidylinositol signaling system	K01099	-	-	-
Isoform0002332	353.68	229.83	246.71	204.65	144.66	178.95	105.24	105.23	0	188.98	174.98	205.1	0.15	30.75	4.39	0.31	84.6	149.59	93.56	114.73	0.82	TPT	Triose phosphate/phosphate translocator, chloroplastic [Zea mays]	-	-	-	-	GO:0031224//intrinsic component of membrane	-	GO:0051234//establishment of localization
Isoform0002334	15.32	20.14	9.9	5.98	25.76	15.4	6.63	4.57	0.29	10.66	7.45	15.54	3.68	2.15	4.75	1.06	0.69	3.31	0.54	1.48	0.65	CUT1	PREDICTED: 3-ketoacyl-CoA synthase 6-like [Setaria italica]	Metabolism	Global and Overview;Lipid metabolism	ko01110//Biosynthesis of secondary metabolites;ko00062//Fatty acid elongation	K15397	-	-	-
Isoform0002338	0.84	0.45	0.13	1.15	5.56	0.16	6.26	4.61	0.87	3	0.77	2.12	1.07	3.55	5.09	3.59	3	1.47	11.45	8.13	3.49	-	-	-	-	-	-	-	-	-
Isoform0002342	1.47	0.52	0.21	111.08	10.63	15.67	322.08	782.36	830.86	4.88	0.7	1.36	0.68	1.07	0.6	8.18	6.93	3.81	13.89	8.71	40.27	PLP1	patatin-like protein [Sorghum bicolor]	-	-	-	-	-	GO:0003824//catalytic activity	GO:0006629//lipid metabolic process
Isoform0002356	20.39	12.16	8.68	18.21	3.82	8.92	0.39	0	0.25	46.98	20.38	16.5	16.78	16.34	14.13	12.12	18.03	13.69	7.68	8.68	8.55	SWEET2B	PREDICTED: bidirectional sugar transporter SWEET2b-like [Setaria italica]	-	-	-	-	-	-	-
Isoform0002373	4.92	3.08	2.58	15.42	13.64	17.03	87.97	86.17	70.61	15.25	6.77	3.76	5.23	3.78	5.99	8.61	13.65	6.89	40.55	32.8	45.89	At3g20240	PREDICTED: probable mitochondrial adenine nucleotide transporter BTL1 [Zea mays]	-	-	-	-	-	-	-
Isoform0002374	21.1	20.82	20.02	0	8.52	8.76	7.49	4.85	9.49	5.1	2.76	3.97	5.47	1.79	2.74	1.71	1.27	5.69	1.65	1.76	0.33	-	-	-	-	-	-	-	-	-
Isoform0002375	0.7	0.49	0	8.16	6.25	8.41	5.36	10.28	10.22	0.35	0	0.29	0	0.7	0.52	0.95	0.17	0.61	0.63	1.59	1.29	-	-	-	-	-	-	-	-	-
Isoform0002378	55.28	59.01	67.47	8.96	3.6	4.83	2.5	5.58	1.96	30.8	44.42	40.58	7.2	10.25	8.49	9.34	10.54	7.87	4.93	7.58	2.8	ZHD3	Zinc-finger homeodomain protein 4 [Zea mays]	-	-	-	-	-	-	-
Isoform0002381	0	0	0	1.88	0	1.19	1.51	1.12	0	0	0	0	1.72	0	0	0	0	0	0	0	0	SH3GL1	PREDICTED: SH3 domain-containing protein 2-like [Setaria italica]	-	-	-	-	-	-	-
Isoform0002384	19.7	10.21	10.79	358.57	547.32	350.84	211.92	244.88	179.21	260.4	123.95	276.94	445.51	316.84	370.01	377.44	364.8	255.98	493.12	464.45	657.3	Os03g0268600	protein phosphatase 2C [Zea mays]	Environmental Information Processing	Signal transduction	ko04075//Plant hormone signal transduction	K14497	-	-	-
Isoform0002395	119.92	16.34	143.03	32.75	13.03	20.76	4.52	1.84	4.18	154.07	103.85	153.02	63.47	102.43	70.19	68.96	27.9	93.32	30.4	37.49	27.48	HST	Anthranilate N-benzoyltransferase protein 1 [Zea mays]	Metabolism	Global and Overview;Biosynthesis of other secondary metabolites	ko01100//Metabolic pathways;ko01110//Biosynthesis of secondary metabolites;ko00940//Phenylpropanoid biosynthesis;ko00941//Flavonoid biosynthesis;ko00945//Stilbenoid, diarylheptanoid and gingerol biosynthesis	K13065	-	GO:0016746//transferase activity, transferring acyl groups	-
Isoform0002397	11.71	18.47	6.99	4.64	3.77	3.57	4.07	6.12	10.33	10.38	5.98	5.13	3.89	3.53	6.62	6.24	2.31	0.42	16.79	23.92	41.43	GATL9	PREDICTED: probable galacturonosyltransferase-like 9 [Setaria italica]	-	-	-	-	-	GO:0016740//transferase activity	-
Isoform0002404	10.29	2.51	0.01	8.06	9.65	0	0.01	0	16.9	10.56	0	18.53	0	0	0	0	0	0	0	0	0	Os04g0119400	PREDICTED: pyruvate dehydrogenase E1 component subunit alpha-3, chloroplastic [Setaria italica]	Metabolism	Global and Overview;Carbohydrate metabolism	ko01100//Metabolic pathways;ko01110//Biosynthesis of secondary metabolites;ko01120//Microbial metabolism in diverse environments;ko01130//Biosynthesis of antibiotics;ko01200//Carbon metabolism;ko00620//Pyruvate metabolism;ko00010//Glycolysis / Gluconeogenesis;ko00020//Citrate cycle (TCA cycle)	K00161	GO:0009526//plastid envelope;GO:0009532//plastid stroma	GO:0016903//oxidoreductase activity, acting on the aldehyde or oxo group of donors	GO:0006090//pyruvate metabolic process
Isoform0002406	2.27	6.86	2.59	0.86	0.9	0.79	0.71	0.67	0.64	0.79	0.76	1.49	0.76	1.1	0.57	0.08	0.11	0.89	0.35	0.3	0.19	-	-	-	-	-	-	-	-	-
Isoform0002407	8.05	168.79	118	6.32	1.76	10.47	0	3.02	2.32	74.79	257.11	32.84	100.09	34.65	31.51	35.73	5.48	1.37	5.85	7.17	3.48	-	-	-	-	-	-	-	-	-
Isoform0002410	0	1.59	0.56	3.93	2.01	3.47	0.72	0	5.26	1.02	5.75	0	18.53	10.95	20.28	14.85	0.49	10.44	6.35	10.57	14.11	PCF5	PREDICTED: transcription factor PCF5-like [Setaria italica]	-	-	-	-	GO:0043231//intracellular membrane-bounded organelle	GO:0003676//nucleic acid binding	GO:0010468//regulation of gene expression;GO:0034645//cellular macromolecule biosynthetic process;GO:0044707//single-multicellular organism process
Isoform0002411	9.25	14.6	13.28	61.9	124.8	67.48	207.15	171.69	118.57	39.78	26.88	30.27	55.12	24.1	52.22	60	99.86	53.66	125.99	87.33	105.34	HST	hydroxycinnamoyltransferase11 [Zea mays]	Metabolism	Biosynthesis of other secondary metabolites;Global and Overview	ko01100//Metabolic pathways;ko01110//Biosynthesis of secondary metabolites;ko00940//Phenylpropanoid biosynthesis;ko00941//Flavonoid biosynthesis;ko00945//Stilbenoid, diarylheptanoid and gingerol biosynthesis	K13065	-	GO:0016746//transferase activity, transferring acyl groups	-
Isoform0002413	6.41	2.22	0.26	38.2	26.36	35.25	22.55	34.06	28.48	12.38	11.51	8.29	17.36	7.97	13.75	21.82	13.4	8.13	15.7	21.38	12.06	tolB	PREDICTED: protein TolB-like [Setaria italica]	-	-	-	-	-	-	-
Isoform0002427	0.44	0	0	0	0	0	0	0	20.42	0	11.96	0	0	0	0	0	0	0	0	0	0	FTSH1	PREDICTED: ATP-dependent zinc metalloprotease FTSH 1, chloroplastic [Setaria italica]	-	-	-	-	-	GO:0032550//purine ribonucleoside binding	GO:0019538//protein metabolic process
Isoform0002437	5.11	9.04	8.26	78.41	54.67	163.5	88.27	36.56	0.74	0.41	0.34	35.61	39.04	74.71	46.02	29.84	33.12	0.63	77.69	121.71	29.52	DIVARICATA	MCB2 protein [Saccharum hybrid cultivar R570]	-	-	-	-	-	-	-
Isoform0002446	58.01	56.77	58.38	8.56	2.44	15.45	0.9	0.8	1.75	24.52	61.66	46.73	60.93	32.66	38.71	67.86	17.23	59.79	4.27	14.41	1.67	IRT1	zinc transporter 10 precursor [Zea mays]	-	-	-	-	GO:0031224//intrinsic component of membrane	GO:0022890//inorganic cation transmembrane transporter activity	GO:0006829//zinc II ion transport;GO:0044763//single-organism cellular process
Isoform0002450	0	2.16	0	7.27	13.25	22.91	14.91	13.91	11.35	0	0	6.26	18.38	61.63	0	11.63	0	13.16	10.77	20.45	38.36	Os11g0171300	fructose-bisphosphate aldolase [Zea mays]	Metabolism	Global and Overview;Carbohydrate metabolism;Energy metabolism	ko01100//Metabolic pathways;ko01110//Biosynthesis of secondary metabolites;ko01120//Microbial metabolism in diverse environments;ko01130//Biosynthesis of antibiotics;ko01200//Carbon metabolism;ko01230//Biosynthesis of amino acids;ko00710//Carbon fixation in photosynthetic organisms;ko00010//Glycolysis / Gluconeogenesis;ko00030//Pentose phosphate pathway;ko00051//Fructose and mannose metabolism	K01623	-	GO:0016832//aldehyde-lyase activity	GO:0006090//pyruvate metabolic process
Isoform0002453	76.93	134.84	133.71	53.07	21.01	52.7	8.6	13.33	21.37	51.62	20.98	38.14	6.26	19.93	9.5	2.69	13.23	8.26	5.72	6.73	4.98	HST	anthranilate N-benzoyltransferase protein [Saccharum hybrid cultivar R570]	Metabolism	Global and Overview;Biosynthesis of other secondary metabolites	ko01100//Metabolic pathways;ko01110//Biosynthesis of secondary metabolites;ko00940//Phenylpropanoid biosynthesis;ko00941//Flavonoid biosynthesis;ko00945//Stilbenoid, diarylheptanoid and gingerol biosynthesis	K13065	-	GO:0016746//transferase activity, transferring acyl groups	-
Isoform0002455	20.45	0	0	16.27	31.76	20.98	65.11	0	84.95	18.71	12.2	0.87	0	6.52	0	0	0	0	0	0	9.92	LOX2.3	lipoxygenase11 [Zea mays]	Metabolism	Lipid metabolism;Global and Overview	ko01100//Metabolic pathways;ko01110//Biosynthesis of secondary metabolites;ko00591//Linoleic acid metabolism;ko00592//alpha-Linolenic acid metabolism	K00454	-	GO:0016701//oxidoreductase activity, acting on single donors with incorporation of molecular oxygen;GO:0043169//cation binding	GO:0006633//fatty acid biosynthetic process
Isoform0002460	13.72	15.43	7.29	42.59	66.72	37.1	95.69	129.5	93.41	16.32	12.15	14.59	31.18	17.83	24.84	26.58	30.29	17.96	71	37.34	72.8	SH-1	sucrose synthase [Sorghum bicolor]	Metabolism	Global and Overview;Carbohydrate metabolism	ko01100//Metabolic pathways;ko00500//Starch and sucrose metabolism	K00695	-	GO:0035251//UDP-glucosyltransferase activity	GO:0008152//metabolic process
Isoform0002466	0	0	0	0	2.58	0.96	0.87	0	0	0	0.47	0	0	0	0	0	2.38	0.33	2.6	7.97	4.03	DHN3	Dehydrin family protein expressed [Zea mays]	-	-	-	-	-	-	-
Isoform0002471	141.56	107.8	188.15	11.81	5.21	10.58	1.02	4.98	5.04	66.36	82.83	104.26	31.07	55.85	32.26	42.74	28.44	39.11	17.64	25.82	16.63	PROT1	PREDICTED: proline transporter 1-like [Zea mays]	-	-	-	-	-	-	-
Isoform0002481	23.99	20.09	24.77	125.04	110.6	151.39	145.15	129.8	119.63	18.66	10.94	8.53	23.47	5.83	9.9	28.68	34.49	22.16	21.93	18.07	20.52	atpI	ATP synthase protein I -related [Zea mays]	-	-	-	-	-	-	GO:0005982//starch metabolic process;GO:0009893//positive regulation of metabolic process
Isoform0002493	0	0	0	8.29	4.54	6.18	10.28	5.23	14.36	1.96	0.59	0.58	2.59	1.31	4.88	7.27	8.66	6.46	5.69	3.03	2.29	EXO	Protein EXORDIUM [Dichanthelium oligosanthes]	-	-	-	-	-	-	-
Isoform0002494	11.75	13.62	7.86	7.65	3.32	9.86	1.68	1.49	2.56	12.08	24.17	11.72	18.75	7.14	11.26	18.35	23.79	10.21	9.15	9.52	1.6	nep1	PREDICTED: aspartic proteinase nepenthesin-1-like [Setaria italica]	-	-	-	-	-	-	-
Isoform0002497	1.14	1.12	0.61	3.18	3.18	3.31	1.02	0.55	0.6	5.37	5.16	3.54	10.81	7.65	11.62	14.86	11.28	8.6	6.28	7.16	7.75	-	-	-	-	-	-	-	-	-
Isoform0002500	0.57	2.04	1.77	0.26	8.19	14.72	17.09	9.75	27.9	10.8	8.99	8.58	20.31	28.57	8.51	27.83	14.6	8.71	56.64	24.08	7.71	ONAC010	NAC domain transcription factor [Zea mays]	-	-	-	-	-	-	-
Isoform0002504	2.38	0	0	10.11	0	0	0.77	37.17	0	0	8.51	0	54.34	0	5.24	31.31	58.07	15.86	87.65	50.64	50.86	LKR/SDH	Lysine-ketoglutarate reductase/saccharopine dehydrogenase1 [Zea mays]	Metabolism	Amino acid metabolism;Global and Overview	ko01100//Metabolic pathways;ko01110//Biosynthesis of secondary metabolites;ko01130//Biosynthesis of antibiotics;ko00310//Lysine degradation	K14157	-	-	-
Isoform0002511	7.46	28.56	8.15	0.09	2.57	0	0	1.28	0	0.18	24.59	4.53	0.16	43.82	5.19	29.64	4.42	0.24	1.43	2.6	0.22	CYP71C4	PREDICTED: indole-2-monooxygenase-like [Setaria italica]	-	-	-	-	-	GO:0016491//oxidoreductase activity;GO:0046906//tetrapyrrole binding;GO:0046914//transition metal ion binding	GO:0044710//single-organism metabolic process
Isoform0002512	14.06	10.51	12.86	208.03	145.84	76.31	124.07	35.11	92.47	9.58	9.37	23.7	66.3	53.22	72.17	162.73	128.23	204.48	91.6	126.27	136.52	GLUA3	legumin-like protein [Zea mays]	-	-	-	-	-	-	-
Isoform0002519	372.76	60.88	277.47	101.16	27.47	189.07	10.86	0.85	13.87	82.03	113.54	330.46	204.07	633.36	153.99	99.77	442.64	426.26	62.84	108.87	57.76	LPA1	protein containing PDZ domain a K-box domain and a TPR region [Zea mays]	-	-	-	-	GO:0009526//plastid envelope;GO:0009532//plastid stroma;GO:0031976//plastid thylakoid;GO:0044434//chloroplast part	-	GO:0016109//tetraterpenoid biosynthetic process;GO:0032958//inositol phosphate biosynthetic process
Isoform0002521	0.05	0.06	0.07	0	8.64	33.11	25.57	27.14	30.37	22.34	1.57	5.7	3.24	0.54	6.45	15.08	20.56	25.59	15.22	26.36	10.38	NADP-ME1	malic enzyme4 [Zea mays]	Metabolism	Carbohydrate metabolism;Energy metabolism;Global and Overview	ko01100//Metabolic pathways;ko01120//Microbial metabolism in diverse environments;ko01200//Carbon metabolism;ko00710//Carbon fixation in photosynthetic organisms;ko00620//Pyruvate metabolism	K00029	-	-	-
Isoform0002522	1.3	5.58	3.79	4.73	8.78	6.34	34.33	53.78	30.57	2.61	1.07	1.35	2.92	1.72	2.59	1.22	2.35	1.36	6.73	1.58	4.79	MPK5	mitogen-activated protein kinase 4 [Saccharum hybrid cultivar ROC22]	-	-	-	-	-	GO:0004702//receptor signaling protein serine/threonine kinase activity;GO:0032550//purine ribonucleoside binding	GO:0006464//cellular protein modification process;GO:0006796//phosphate-containing compound metabolic process
Isoform0002546	3.97	3.03	1.44	226.32	258.61	161.34	26.56	24.81	23.87	14.42	4.08	4.43	12.69	17.58	15.37	12.9	26.89	8.91	42.13	37.69	55.13	-	-	-	-	-	-	-	-	-
Isoform0002547	8.31	12.14	10.93	1.32	1.82	1.54	0	0.03	0	9.84	9.93	10.82	13.41	9.29	8.99	11.32	8.29	8.77	4.42	3.88	3.79	HKT9	high-affinity potassium transporter [Saccharum hybrid cultivar R570]	-	-	-	-	-	-	-
Isoform0002556	5.05	0.34	0.67	2.34	0	3.2	8.35	0	8.43	0	0	0.09	0	0	0	0	0	0	0	0	0	Os05g0195200	Zinc finger CCCH domain-containing protein 35 [Dichanthelium oligosanthes]	-	-	-	-	-	-	-
Isoform0002559	17.38	63.94	75.24	15.58	9.07	9.23	0.8	1.01	1.78	14.98	45.1	12.39	36	27.63	44.18	15.21	17.29	15.69	16.78	23.43	10.21	2022-04-01	adenosine 5'-phosphosulfate reductase-like1 [Zea mays]	Metabolism	Global and Overview;Energy metabolism	ko01120//Microbial metabolism in diverse environments;ko00920//Sulfur metabolism	K05907	-	GO:0016671//oxidoreductase activity, acting on a sulfur group of donors, disulfide as acceptor	GO:0000097//sulfur amino acid biosynthetic process;GO:0019725//cellular homeostasis
Isoform0002567	2.02	1.87	2.86	0	0	0	0	0	0	8.04	0	0	0	0	6.62	0	0	0	0	0	0	LOX1.1	LOX3 [Sorghum bicolor]	Metabolism	Lipid metabolism	ko00591//Linoleic acid metabolism	K15718	-	GO:0016701//oxidoreductase activity, acting on single donors with incorporation of molecular oxygen;GO:0043169//cation binding	GO:0006633//fatty acid biosynthetic process
Isoform0002575	1.45	1.18	1.2	10.45	4.85	3.19	56.73	23.53	183.51	2.73	3.38	2.51	7.45	3.08	4.65	6.97	6.4	5.55	9.75	4.87	10.42	PLP1	patatin-like protein [Sorghum bicolor]	-	-	-	-	-	GO:0003824//catalytic activity	GO:0006629//lipid metabolic process
Isoform0002577	8.03	6.47	0	0	0	0	0.7	0	1.4	5.31	0	0.16	0	0	0	0	1.76	0	1.42	0.21	0	SPS5	PREDICTED: probable sucrose-phosphate synthase 5 [Zea mays]	Metabolism	Carbohydrate metabolism;Global and Overview	ko01100//Metabolic pathways;ko00500//Starch and sucrose metabolism	K00696	-	-	-
Isoform0002578	27.17	20.35	15.75	31.99	16.39	18.52	1.95	3.57	2.83	16.48	18.22	7.19	35.62	17.82	15.64	20.44	19.67	14.21	12.76	13.4	18.77	NAS3	nicotianamine synthase 3 [Zea mays]	-	-	-	-	-	-	GO:0018130//heterocycle biosynthetic process
Isoform0002579	51.61	18.63	34.03	209.06	216.8	191.51	147.12	206.15	196.85	354.89	159.94	264.77	397.36	355.42	491.38	765.1	710.63	408.43	755.3	753.16	1014.6	Os01g0794400	disulfide isomerase [Saccharum hybrid cultivar R570]	-	-	-	-	-	GO:0003824//catalytic activity	-
Isoform0002583	87.51	0	206.21	13.17	12.27	12.26	5.88	1.49	3.14	59.04	92.64	127.93	99.47	21.75	88.95	36.27	73.59	38.74	55.65	49.2	84.02	CYP73A11	cinnamic acid 4-hydroxylase [Sorghum bicolor]	Metabolism	Biosynthesis of other secondary metabolites;Amino acid metabolism;Global and Overview;Metabolism of cofactors and vitamins	ko01100//Metabolic pathways;ko01110//Biosynthesis of secondary metabolites;ko00940//Phenylpropanoid biosynthesis;ko00360//Phenylalanine metabolism;ko00941//Flavonoid biosynthesis;ko00945//Stilbenoid, diarylheptanoid and gingerol biosynthesis;ko00130//Ubiquinone and other terpenoid-quinone biosynthesis;ko01220//Degradation of aromatic compounds	K00487	-	GO:0016491//oxidoreductase activity;GO:0046906//tetrapyrrole binding;GO:0046914//transition metal ion binding	GO:0044710//single-organism metabolic process
Isoform0002587	0	1.45	0	0	0.47	0	0	0	0	0	0	0	0.68	0	0.36	0.71	0.38	0.97	0	0	0	LCAT1	PREDICTED: lecithin-cholesterol acyltransferase-like 1 [Zea mays]	Metabolism	Lipid metabolism	ko00564//Glycerophospholipid metabolism	K06129	-	-	-
Isoform0002588	8.81	7.34	15.28	0	1.49	0	0	0	0	0	2.52	2.59	0	0.7	0.51	0.16	0	0.85	0	1.44	0	SKIP25	PREDICTED: F-box/kelch-repeat protein SKIP25, partial [Setaria italica]	-	-	-	-	-	-	-
Isoform0002591	22.49	24.05	22.46	16.74	12.73	16.64	6.93	7.12	9.4	6.64	6.47	16.87	1.81	1.55	2.8	0.09	0.13	2.12	0.17	0.49	0.15	GNS1	PREDICTED: lichenase-2-like [Setaria italica]	-	-	-	-	-	-	-
Isoform0002595	0	0	0	0	1.42	2.06	4.03	0.45	0	0	2.67	0	0.57	0	0.9	0	0.88	0	0.59	0	0.42	lipB	Os09g0363800 [Oryza sativa Japonica Group]	-	-	-	-	-	-	-
Isoform0002597	0	0	0	10.4	0	31.8	0	0	0	0	13.78	0	12.79	33.87	34.01	28.97	0	15.71	0	10.4	23.45	Os10g0502400	glutamyl-tRNA reductase [Zea mays]	Metabolism	Global and Overview;Metabolism of cofactors and vitamins	ko01100//Metabolic pathways;ko01110//Biosynthesis of secondary metabolites;ko01120//Microbial metabolism in diverse environments;ko00860//Porphyrin and chlorophyll metabolism	K02492	GO:0009536//plastid	GO:0000166//nucleotide binding;GO:0016620//oxidoreductase activity, acting on the aldehyde or oxo group of donors, NAD or NADP as acceptor	GO:0006779//porphyrin-containing compound biosynthetic process;GO:0044710//single-organism metabolic process
Isoform0002600	57.39	48.87	51.9	23.05	11.14	20.2	3.79	6.37	4.03	25.03	32.24	33.08	16.79	40.15	24.69	25.38	27.09	25.79	11.99	13.86	7.85	PDRP1	pyruvate orthophosphate dikinase regulatory protein [Sorghum bicolor]	-	-	-	-	GO:0009536//plastid	GO:0016772//transferase activity, transferring phosphorus-containing groups;GO:0032550//purine ribonucleoside binding	GO:0006464//cellular protein modification process
Isoform0002601	0	0	12.25	0	0	4.75	0	0	0	21.07	24.04	0	0	0	0	10.31	0	16.69	3.21	1.98	3.26	CIPK6	CBL-interacting protein kinase 22 [Sorghum bicolor]	-	-	-	-	-	GO:0004672//protein kinase activity;GO:0032550//purine ribonucleoside binding	GO:0006464//cellular protein modification process;GO:0006796//phosphate-containing compound metabolic process;GO:0050794//regulation of cellular process
Isoform0002602	31	37.25	36.71	17.52	17.38	12.98	11.15	7.85	13.14	21.38	27.11	27.91	13.41	6.04	15.48	3	3.04	10.62	7.44	3.05	1.97	At5g45910	esterase [Zea mays]	-	-	-	-	-	-	-
Isoform0002605	79.86	101.69	73.01	12.45	10.17	12.37	8	8.8	7.83	60.01	81.69	41.58	38.29	13.21	25.87	13.54	5.84	21.88	3.69	5.38	3.14	TL1	PREDICTED: thaumatin-like protein 1b [Setaria italica]	-	-	-	-	-	-	-
Isoform0002614	4.59	5.31	0	64.04	77.14	57.57	209.07	253.58	228.71	8.84	4.5	4.36	10.23	17.66	26.19	27.33	31.98	14.46	30.68	18.67	30.63	At1g31550	PREDICTED: GDSL esterase/lipase At5g45910-like [Setaria italica]	-	-	-	-	-	-	-
Isoform0002619	591.41	393.91	537.58	57.58	38.81	29.09	1.32	0	0.26	419.25	369.81	646.57	976.51	433.3	520.97	610.5	381.29	358.53	131.49	216.69	208.02	LHY	PREDICTED: LHY protein isoform X2 [Zea mays]	Organismal Systems	Environmental adaptation	ko04712//Circadian rhythm - plant	K12133	-	GO:0005488//binding	-
Isoform0002621	29.23	34.33	69.92	65.01	280.63	28.09	0	20.99	33.07	31.01	12.6	0	0	0	0	8.94	53.77	0	173.65	145.38	210.41	GOLS2	galactinol synthase 1 [Zea mays]	Metabolism	Carbohydrate metabolism	ko00052//Galactose metabolism	K18819	-	GO:0035250//UDP-galactosyltransferase activity;GO:0043169//cation binding	GO:0019318//hexose metabolic process
Isoform0002625	0	0	0	0	0	0	0	0	0	0	0	0	8.5	0	0	0	0	7.3	0.56	14.62	1.43	-	-	-	-	-	-	-	-	-
Isoform0002643	11.98	2501.48	2090.06	201.94	103.36	724.46	83.29	511.93	99.36	1290.75	353.46	846.25	0.99	904.87	434.53	421.51	433.93	4.83	93.4	172.08	130.83	GAPA	Glyceraldehyde-3-phosphate dehydrogenase A, chloroplastic [Zea mays]	Metabolism	Global and Overview;Energy metabolism	ko01100//Metabolic pathways;ko01120//Microbial metabolism in diverse environments;ko01200//Carbon metabolism;ko00710//Carbon fixation in photosynthetic organisms	K05298	-	GO:0000166//nucleotide binding	GO:0019318//hexose metabolic process
Isoform0002661	0.76	1.03	1.04	38.03	51.78	25.22	64.37	50.31	47.95	29.48	8.8	9.15	40.28	27.38	34.79	48.79	77.96	37.94	88.12	80.94	97.67	KING1	YZ1 protein [Saccharum hybrid cultivar R570]	-	-	-	-	-	-	-
Isoform0002664	154.45	419.74	374.81	132.73	120.94	130.82	87.98	7.26	105.39	170.29	200.95	268.4	96.14	88.04	81.06	101.32	125.75	128.46	17.47	55.31	45.57	At1g56190	PREDICTED: phosphoglycerate kinase, chloroplastic [Setaria italica]	Metabolism	Global and Overview;Carbohydrate metabolism;Energy metabolism	ko01100//Metabolic pathways;ko01110//Biosynthesis of secondary metabolites;ko01120//Microbial metabolism in diverse environments;ko01130//Biosynthesis of antibiotics;ko01200//Carbon metabolism;ko01230//Biosynthesis of amino acids;ko00710//Carbon fixation in photosynthetic organisms;ko00010//Glycolysis / Gluconeogenesis	K00927	-	-	-
Isoform0002667	83.97	57.55	45.22	31.48	22.09	16.15	0.1	0.52	5.14	41.57	72.73	57.21	78.36	43.7	42.69	55.95	62.66	62.98	49.94	67.87	59.28	CG12206	PREDICTED: tau-tubulin kinase 1 [Setaria italica]	-	-	-	-	-	-	-
Isoform0002670	5.47	7.04	0.54	15.62	12.74	4.01	38.7	12.94	35.98	21.63	8.62	13.2	32.96	20.87	21.75	28.63	19.79	20.62	56.33	43.11	62.2	Slc35f1	Anthocyanin-related membrane protein 1 (Anm1)-like [Zea mays]	-	-	-	-	GO:0031224//intrinsic component of membrane	-	-
Isoform0002674	31.91	38.7	29.62	9.39	4.22	3.76	0.76	1.4	0.74	14.28	13.85	34.46	23.78	10.52	16.86	17.24	15.35	9.96	8.41	9	9.44	SSII-2	starch synthase IIb precursor [Sorghum bicolor]	Metabolism	Carbohydrate metabolism;Global and Overview	ko01100//Metabolic pathways;ko01110//Biosynthesis of secondary metabolites;ko00500//Starch and sucrose metabolism	K00703	GO:0009536//plastid	GO:0016740//transferase activity	GO:0005982//starch metabolic process
Isoform0002691	6.73	6.5	6.67	159.82	148.26	150.8	161.76	179.49	136.89	9.31	7.4	6.14	14.96	9.09	15.25	13.21	13.36	23.1	33.07	27.87	30.83	-	-	-	-	-	-	-	-	-
Isoform0002699	8.39	18.67	9.28	0	4.97	0.44	6.51	9	5.14	4.92	0	0	13.82	1.61	0	0	4.23	2.47	1.59	0	0.35	Os03g0267300	Fructose-1,6-bisphosphatase, chloroplastic [Dichanthelium oligosanthes]	Metabolism	Global and Overview;Carbohydrate metabolism;Energy metabolism	ko01100//Metabolic pathways;ko01110//Biosynthesis of secondary metabolites;ko01120//Microbial metabolism in diverse environments;ko01130//Biosynthesis of antibiotics;ko01200//Carbon metabolism;ko00710//Carbon fixation in photosynthetic organisms;ko00010//Glycolysis / Gluconeogenesis;ko00030//Pentose phosphate pathway;ko00051//Fructose and mannose metabolism	K03841	GO:0005576//extracellular region;GO:0009526//plastid envelope;GO:0009532//plastid stroma	GO:0043169//cation binding;GO:0050308//sugar-phosphatase activity	GO:0005982//starch metabolic process;GO:0005984//disaccharide metabolic process;GO:0006739//NADP metabolic process;GO:0006779//porphyrin-containing compound biosynthetic process;GO:0006873//cellular ion homeostasis;GO:0009617//response to bacterium;GO:0009639//response to red or far red light;GO:0009658//chloroplast organization;GO:0009668//plastid membrane organization;GO:0009767//photosynthetic…
Isoform0002702	149.28	179.85	133.38	4.08	2.62	2.94	4	6.33	2.9	19.1	21.18	40.13	41.92	19.6	25.4	49.53	38.04	12.21	53.48	51.7	90.17	-	-	-	-	-	-	-	-	-
Isoform0002703	20.26	30.91	16.92	403.16	418.37	243.82	130.5	53.24	179.45	199.96	182.54	276.86	305.49	258.06	429.48	423.28	709.15	422.9	888.57	679.29	596.29	SWEET15	PREDICTED: bidirectional sugar transporter SWEET15-like [Setaria italica]	-	-	-	-	GO:0016021//integral component of membrane	GO:0015144//carbohydrate transmembrane transporter activity	GO:0008643//carbohydrate transport
Isoform0002706	0	0	0	0.47	0	0.6	1.46	0.89	0	0	1.15	0	2.61	0	0.54	6	0	0	1.66	0.93	0.62	DNAJ1	chaperone DNA J2 [Zea mays]	Genetic Information Processing	Folding, sorting and degradation	ko04141//Protein processing in endoplasmic reticulum	K09503	-	GO:0005515//protein binding	GO:0006950//response to stress;GO:0044267//cellular protein metabolic process
Isoform0002707	0	0	0	0	0	2.07	1.05	0	0	0	0	0	0	6.98	0	10.32	0	0.74	0	3.65	10.36	Dcaf8	plasmacytoma 326 homolog [Zea mays]	-	-	-	-	-	-	-
Isoform0002711	56.8	33.07	32.71	2.47	9.17	3.47	15.67	7.27	18.54	0	11.93	36.2	5.9	30.85	49.62	39.11	56.23	38.8	21.61	25.57	23.11	At1g62620	disulfide oxidoreductase/ monooxygenase [Zea mays]	-	-	-	-	-	GO:0000166//nucleotide binding;GO:0016491//oxidoreductase activity	GO:0044710//single-organism metabolic process
Isoform0002712	4.52	0.04	0	18.23	33.44	34.31	46.78	53.5	110.65	10.5	7.39	0.23	19.14	36.97	30.38	7.76	56.08	16.02	28.41	57.25	59.95	RFS2	PREDICTED: probable galactinol--sucrose galactosyltransferase 2 [Setaria italica]	Metabolism	Carbohydrate metabolism	ko00052//Galactose metabolism	K06617	-	-	-
Isoform0002713	61.24	0.34	0	1.68	2.39	1.51	1.34	1.32	0	59.14	0.15	73.51	0	0.23	23.88	14.38	55.2	0	6.32	30.34	1.48	PSY	PREDICTED: phytoene synthase 2, chloroplastic-like [Setaria italica]	Metabolism	Metabolism of terpenoids and polyketides;Global and Overview	ko01100//Metabolic pathways;ko01110//Biosynthesis of secondary metabolites;ko00906//Carotenoid biosynthesis	K02291	-	GO:0016740//transferase activity	-
Isoform0002714	32.32	24.64	34.04	5.18	3.15	2.91	0.7	0.48	1.27	0.87	10.31	19.12	1.92	7.54	3.53	6.28	5.18	0	2.77	2.84	4.82	CBDAS	PREDICTED: tetrahydrocannabinolic acid synthase-like [Setaria italica]	-	-	-	-	-	GO:0000166//nucleotide binding;GO:0016616//oxidoreductase activity, acting on the CH-OH group of donors, NAD or NADP as acceptor	GO:0044710//single-organism metabolic process
Isoform0002718	0.4	0.28	0.11	0.17	0.99	7.55	63.23	1.57	44.37	0	1.35	0.17	4.01	0.04	0.39	0	0	29.1	6.66	0.57	0.09	At1g71691	GDSL esterase/lipase [Dichanthelium oligosanthes]	-	-	-	-	-	GO:0016787//hydrolase activity	GO:0006629//lipid metabolic process
Isoform0002719	1.1	0	3.09	5.17	0	0	0	0	0	0	0	0	1.01	3.54	8.21	0	10	0	0.33	0	0	VPE1	PREDICTED: LOC100286140 isoform X1 [Zea mays]	-	-	-	-	GO:0000322//storage vacuole	GO:0004175//endopeptidase activity	GO:0007033//vacuole organization;GO:0016485//protein processing
Isoform0002721	58.76	30.87	46.27	684.16	1072.06	533.29	155.39	187.8	219.39	208.26	113.13	120.6	251.71	113.73	219.34	308.35	298.62	198.8	332.33	259.03	525.18	DIVARICATA	MCB2 protein [Saccharum hybrid cultivar R570]	-	-	-	-	-	-	-
Isoform0002728	1.95	2.58	2.33	5.63	7.54	3.58	4.03	4.17	1.86	9.16	3.32	5.98	12.58	5.21	7.55	10.56	14.03	9.36	23.2	19.26	23.42	ATL6	E3 ubiquitin-protein ligase ATL6 [Dichanthelium oligosanthes]	-	-	-	-	-	GO:0043169//cation binding	-
Isoform0002732	37.68	0.1	0	0	0.07	0	0	0.41	0.94	20.35	23.05	14.55	13.49	28.94	3.04	14.71	25.34	0	2.36	2.78	11.75	CHUP1	Protein CHUP1 chloroplastic [Zea mays]	-	-	-	-	-	-	-
Isoform0002741	5.23	4.28	3.58	2.32	0.58	2.59	26.48	19.74	20.05	9.7	0	10.71	4.79	3.18	13.15	15.02	0	11.55	15.14	7.16	16.62	-	-	-	-	-	-	-	-	-
Isoform0002759	4.69	4.48	5.78	9.17	33.86	9.35	2.44	2.63	2.42	32.43	21.73	32.26	48.54	29.25	36.56	34.47	28.62	26.55	32.23	25.66	25.91	HSFC2A	heat shock factor protein 1 [Zea mays]	-	-	-	-	-	-	-
Isoform0002760	0	0.13	0	0	0.14	0	15.4	0.25	0	0.34	0	0.18	0	0.15	0.13	0.35	0.26	0	0.37	0	0.13	NAC041	PREDICTED: LOC100281072 isoform X1 [Zea mays]	-	-	-	-	-	-	GO:0010468//regulation of gene expression
Isoform0002763	778.03	636.07	867.61	451.53	194.7	501.86	132.54	449.14	251.68	283.13	604.86	527.95	434.11	435.54	567.94	335.19	329.88	493.78	93.72	110.41	72.22	Os06g0107700	ferredoxin [Zea mays]	Metabolism	Energy metabolism;Global and Overview	ko01100//Metabolic pathways;ko00195//Photosynthesis	K02641	-	GO:0003824//catalytic activity;GO:0036094//small molecule binding	GO:0044710//single-organism metabolic process
Isoform0002767	1030.38	897	679.47	1434.36	1464.76	1789.43	55.29	32.76	51.23	501.69	376.92	815.75	190.39	230.73	296.39	105.81	52.27	253.8	103.39	136.89	54.68	PORA	protochlorophyllide reductase 1 [Zea mays]	Metabolism	Global and Overview;Metabolism of cofactors and vitamins	ko01100//Metabolic pathways;ko01110//Biosynthesis of secondary metabolites;ko00860//Porphyrin and chlorophyll metabolism	K00218	-	GO:0016628//oxidoreductase activity, acting on the CH-CH group of donors, NAD or NADP as acceptor	GO:0044710//single-organism metabolic process
Isoform0002777	0.54	0.48	0.58	1.08	1.64	1.84	1.38	0.11	1.46	13.18	0.16	1.23	1.37	1.36	1.67	1.45	8.99	15.69	3.94	9.57	9.85	OsI_03470	PREDICTED: phospholipase A1-II 5 [Zea mays]	-	-	-	-	GO:0009536//plastid	GO:0004620//phospholipase activity	GO:0000097//sulfur amino acid biosynthetic process;GO:0006970//response to osmotic stress;GO:0009247//glycolipid biosynthetic process;GO:0009267//cellular response to starvation;GO:0009411//response to UV;GO:0009746//response to hexose;GO:0016109//tetraterpenoid biosynthetic process;GO:0019758//glycosinolate biosynthetic process;GO:0042044//fluid transport
Isoform0002784	51.43	46.68	49.77	24.37	6.86	10.8	0.89	1.66	1.1	46.48	38.15	58.24	67.32	69.88	64.96	78.95	78.89	84.07	39.69	48.53	46.17	CIPK5	CBL-interacting protein kinase 20 [Sorghum bicolor]	Cellular Processes	Transport and catabolism	ko04140//Regulation of autophagy	K07198	-	-	-
Isoform0002790	13.39	17.64	6.48	8.63	10.45	14.78	10.67	7.23	11.43	7.8	14.13	18.39	7.9	6.02	3.78	1.56	0.73	5.06	1.73	1.6	0.12	MYB86	uncharacterized LOC100194090 [Zea mays]	-	-	-	-	-	-	-
Isoform0002804	26.36	107.41	69.89	49.99	17.68	43.42	22.65	35.11	57.27	11.52	16.84	26.22	3.56	22.13	5.32	1.47	5.39	2.11	2.72	6.1	5.94	APY3	PREDICTED: probable apyrase 3 [Zea mays]	Metabolism	Nucleotide metabolism	ko00230//Purine metabolism;ko00240//Pyrimidine metabolism	K14641	-	-	-
Isoform0002805	0.18	25.87	48.66	96.98	51.68	823.62	93.5	170.52	653.35	100.35	70.66	134.56	82.18	131.31	114.41	154.52	141.62	202.63	163.59	309.35	175.41	CBP2	hydroxynitrile lyase [Sorghum bicolor]	-	-	-	-	-	GO:0008233//peptidase activity	-
Isoform0002807	19.49	21.75	24.09	10.04	10.46	6.25	0.36	1.04	2.26	23.21	20.56	20.19	15.85	18.14	14.19	14.27	21.1	14.62	8.89	9.09	7.37	At1g06690	PREDICTED: uncharacterized oxidoreductase At1g06690, chloroplastic [Amborella trichopoda]	-	-	-	-	-	-	-
Isoform0002814	136.87	286.95	200.3	8.22	2.89	10.5	0.4	1.47	4.49	101.27	147.94	127.38	111.86	138.73	44.85	85.44	61.78	114.45	31.4	30.39	23.01	PSY	PREDICTED: phytoene synthase 2, chloroplastic-like [Setaria italica]	Metabolism	Metabolism of terpenoids and polyketides;Global and Overview	ko01100//Metabolic pathways;ko01110//Biosynthesis of secondary metabolites;ko00906//Carotenoid biosynthesis	K02291	-	GO:0016740//transferase activity	-
Isoform0002826	45.86	35.2	31.43	14	11.23	14.22	2.16	2.45	3.21	54.24	65.86	63.03	70.16	78.89	58.03	68.72	73.27	73.21	46.56	45.26	37.46	-	-	-	-	-	-	-	-	-
Isoform0002838	0.61	1.9	2.24	2.68	3.32	1.6	0.25	1.26	0.55	1.43	0	0.51	0	1.85	0.16	0	0	0	0	0.14	0	GN1	lichenase-2 precursor [Zea mays]	-	-	-	-	-	GO:0004553//hydrolase activity, hydrolyzing O-glycosyl compounds	GO:0044238//primary metabolic process
Isoform0002850	227.66	258.24	180.41	2.79	4.04	1.37	6.94	3.25	5.07	76.54	131.57	88.45	42.36	15.27	31.63	25.75	15.11	20.62	9.55	5.82	12.56	-	-	-	-	-	-	-	-	-
Isoform0002854	195.14	135.46	145.32	27.46	19.8	42.44	2.3	4.59	3.39	131.17	115.32	69.03	228.6	188.13	112.5	131.87	127.31	114.09	50.68	63.6	48.24	PXMP2	mpv17 / PMP22 family protein [Zea mays]	Cellular Processes	Transport and catabolism	ko04146//Peroxisome	K13348	-	-	-
Isoform0002862	0	0.42	0	40.38	105.17	15.49	3.48	3.17	2.98	7.68	1.81	15.53	17.94	5.41	10.14	7.78	26.5	7.65	30.61	29.57	37.7	LEA1	PREDICTED: late embryogenesis abundant protein 1-like [Setaria italica]	-	-	-	-	-	-	-
Isoform0002865	0	0	0	1.01	1.37	0.37	0	0.16	0.26	0	0.67	0.19	0.85	0	0.8	1.49	1.32	1.16	2.85	1.96	1.64	SWEET15	PREDICTED: bidirectional sugar transporter SWEET15-like [Setaria italica]	-	-	-	-	GO:0016021//integral component of membrane	GO:0015144//carbohydrate transmembrane transporter activity	GO:0008643//carbohydrate transport
Isoform0002871	0	5.61	0.61	28.61	22.16	36.97	13.15	0.13	9.12	2.04	0	0	1.31	1.4	0.61	0.73	1.33	0	2.42	2.18	0	-	-	-	-	-	-	-	-	-
Isoform0002875	1.88	0	0	4.78	7.39	0	40.85	0	48.54	3.53	20.59	4.95	35.68	12.95	35.37	0.22	22.31	42.99	9.37	19.21	13.87	SUT1	sucrose transporter 1 [Sorghum bicolor]	-	-	-	-	-	-	-
Isoform0002880	47.09	57.95	45.52	31.94	28.84	35.42	15.86	17.02	18.57	21.92	16.89	29.36	5.54	4.95	6.83	2.74	2.28	4.13	2.78	2.16	0.89	TBL38	PREDICTED: protein trichome birefringence-like 38 [Setaria italica]	-	-	-	-	-	-	-
Isoform0002898	0	0	0	0	0	0	0	0.9	2.24	0.63	0	0	0	0	0.2	1.18	0.43	0	0	0.24	0	CYP73A12	cinnamic acid 4-hydroxylase [Sorghum bicolor]	Metabolism	Metabolism of cofactors and vitamins;Amino acid metabolism;Biosynthesis of other secondary metabolites;Global and Overview	ko01100//Metabolic pathways;ko01110//Biosynthesis of secondary metabolites;ko00940//Phenylpropanoid biosynthesis;ko00360//Phenylalanine metabolism;ko00941//Flavonoid biosynthesis;ko00945//Stilbenoid, diarylheptanoid and gingerol biosynthesis;ko00130//Ubiquinone and other terpenoid-quinone biosynthesis;ko01220//Degradation of aromatic compounds	K00487	-	GO:0016491//oxidoreductase activity;GO:0046906//tetrapyrrole binding;GO:0046914//transition metal ion binding	GO:0044710//single-organism metabolic process
Isoform0002900	31.39	26.13	15.81	3.5	2.11	4.79	1.36	0.66	0	0.65	12.1	10.77	1.8	0	0	0	0	0.9	1.16	0	0.15	EXL3	GDSL esterase/lipase EXL3 [Zea mays]	-	-	-	-	-	GO:0016787//hydrolase activity	-
Isoform0002902	88.95	72.74	117.51	4.98	1.26	1.1	0.77	0.5	1.14	24.65	37.1	30.97	6.29	13.38	9.33	14.27	14.62	14.26	5.77	6.64	7.11	ANP1	PREDICTED: mitogen-activated protein kinase kinase kinase ANP1-like [Zea mays]	-	-	-	-	-	-	-
Isoform0002903	0.63	2.25	0.41	14.74	1.69	7.25	6.38	9.73	19.12	12.26	5.56	0.9	6.05	1.63	7.76	5.6	3.38	2.7	20.96	16.41	18.71	Ctsb	PREDICTED: LOC100283781 isoform X1 [Zea mays]	-	-	-	-	-	GO:0070011//peptidase activity, acting on L-amino acid peptides	GO:0019222//regulation of metabolic process;GO:0019538//protein metabolic process
Isoform0002905	473.22	390.99	0.64	143.35	244.91	0	46.58	37.68	22.54	135.65	806.43	130.23	276.54	250.4	404.38	480.84	426.14	225.65	243.28	227.9	132.25	CRD1	leucine zipper protein [Saccharum hybrid cultivar R570]	Metabolism	Global and Overview;Metabolism of cofactors and vitamins	ko01100//Metabolic pathways;ko01110//Biosynthesis of secondary metabolites;ko00860//Porphyrin and chlorophyll metabolism	K04035	-	GO:0016709//oxidoreductase activity, acting on paired donors, with incorporation or reduction of molecular oxygen, NAD(P)H as one donor, and incorporation of one atom of oxygen;GO:0022890//inorganic cation transmembrane transporter activity;GO:0043169//cation binding	GO:0006779//porphyrin-containing compound biosynthetic process;GO:0006812//cation transport;GO:0044710//single-organism metabolic process;GO:0044763//single-organism cellular process
Isoform0002909	1.5	1.03	8.78	43.21	36.19	50.33	135.21	414.98	104.89	15.92	24.25	8.74	32.75	19.73	31.63	31.2	53.08	15.08	32.52	44.32	33.17	-	-	-	-	-	-	-	-	-
Isoform0002935	77.76	66.09	55.57	18.69	13.69	21.56	1.63	1.92	2.87	62.54	81.64	53.69	91	82.53	85.33	87.44	84.62	65.14	55.36	58.65	61.7	CRSH1	PREDICTED: probable GTP diphosphokinase CRSH1, chloroplastic [Setaria italica]	-	-	-	-	GO:0009536//plastid	GO:0016778//diphosphotransferase activity	GO:0009150//purine ribonucleotide metabolic process
Isoform0002937	1.2	0	1.07	25.97	37.7	30.05	66.92	110.22	35.69	0	0	0.3	0	0	1.7	3.08	3.78	2.55	7.69	3.38	0.23	GI	gigantea1 [Zea mays]	Organismal Systems	Environmental adaptation	ko04712//Circadian rhythm - plant	K12124	-	-	-
Isoform0002964	1.73	1.07	2.02	17.85	40.48	20.8	59.56	56.32	45.57	12.3	8.83	7	18.14	23.76	31.29	30.43	39.46	30.78	64.96	56.64	51.35	-	-	-	-	-	-	-	-	-
Isoform0002967	7.19	62.62	20.44	2.88	5.64	5.56	8.79	10.8	24.19	3.77	2.29	6.48	0.21	6.48	0.57	0.13	1.84	0.56	1.49	0.47	0.47	HST	anthranilate N-benzoyltransferase protein [Saccharum hybrid cultivar R570]	Metabolism	Biosynthesis of other secondary metabolites;Global and Overview	ko01100//Metabolic pathways;ko01110//Biosynthesis of secondary metabolites;ko00940//Phenylpropanoid biosynthesis;ko00941//Flavonoid biosynthesis;ko00945//Stilbenoid, diarylheptanoid and gingerol biosynthesis	K13065	-	GO:0016746//transferase activity, transferring acyl groups	-
Isoform0002973	27.51	19.65	25.03	13.86	5.54	10.07	0.76	0.53	0.57	38.3	37.88	42.02	41.99	50.23	36.09	42.27	51.4	51.15	23.52	29.28	26	SSL4	Strictosidine synthase 1 precursor [Zea mays]	-	-	-	-	-	-	-
Isoform0002984	27.82	21.94	24.68	244.76	259.01	167.95	193.19	212.38	118.88	70.4	50.65	42.65	50.95	37.56	67.47	64.52	91.41	79.59	146.9	146.97	133.69	At5g39570	pro-resilin precursor [Zea mays]	-	-	-	-	-	-	-
Isoform0002999	40.96	32.42	25.52	7.97	15.7	22.16	1.8	1.13	0.79	17.42	27.6	23.91	6.4	7.2	5.41	12.13	7.64	6.79	8.41	13.08	7.4	CAS	PREDICTED: calcium sensing receptor, chloroplastic [Setaria italica]	-	-	-	-	GO:0031224//intrinsic component of membrane;GO:0031976//plastid thylakoid;GO:0044434//chloroplast part	-	GO:0000097//sulfur amino acid biosynthetic process;GO:0005982//starch metabolic process;GO:0006090//pyruvate metabolic process;GO:0006633//fatty acid biosynthetic process;GO:0006739//NADP metabolic process;GO:0006778//porphyrin-containing compound metabolic process;GO:0006996//organelle organization;GO:0009639//response to red or far red light;GO:0009767//photosynthetic electron transport chain;G…
Isoform0003006	13.61	7.73	7.58	87.54	99.12	62.63	93.8	125.54	105.05	43.4	21.78	20.44	66.37	62.12	63.34	74.65	63.62	64.6	99.07	78.2	136.99	SKP2A	PREDICTED: F-box protein SKP2A-like [Setaria italica]	Genetic Information Processing	Folding, sorting and degradation	ko04120//Ubiquitin mediated proteolysis	K03875	-	-	-
Isoform0003019	25.09	31.02	6.21	68.92	252.58	283.9	8.2	165.45	21.24	30.21	10.48	112.7	17.77	129.66	189.1	38.51	81.49	24.48	117.71	128.54	36.4	FTSH1	PREDICTED: ATP-dependent zinc metalloprotease FTSH 1, chloroplastic [Setaria italica]	-	-	-	-	-	GO:0032550//purine ribonucleoside binding	GO:0019538//protein metabolic process
Isoform0003021	113.46	117.21	0	1.26	1.23	1.94	0	0	0	19.01	22.68	29.75	7.55	0	8.71	6.04	18.82	24.02	6.97	0	6.42	ZB8	Phenylalanine ammonia-lyase [Dichanthelium oligosanthes]	Metabolism	Amino acid metabolism;Biosynthesis of other secondary metabolites;Global and Overview	ko01100//Metabolic pathways;ko01110//Biosynthesis of secondary metabolites;ko00940//Phenylpropanoid biosynthesis;ko00360//Phenylalanine metabolism	K10775	GO:0044424//intracellular part	GO:0016841//ammonia-lyase activity	GO:0006558//L-phenylalanine metabolic process;GO:0009699//phenylpropanoid biosynthetic process
Isoform0003029	0	0.38	0	7.9	5.67	9.07	0.57	0.56	0.15	0.64	0.97	0.69	1.18	0.85	0.4	0.69	2.21	0.35	2.05	1.88	1.29	yugF	hydrolase [Zea mays]	-	-	-	-	-	-	-
Isoform0003037	3.16	6.9	2.14	40.08	36.56	37.72	116.47	210.29	90.63	6.29	5.38	1.33	6.82	2.38	1.75	4	6.61	2.83	12.46	16.2	11.06	BBD1	PREDICTED: bifunctional nuclease-like [Setaria italica]	-	-	-	-	GO:0043231//intracellular membrane-bounded organelle	GO:0016788//hydrolase activity, acting on ester bonds	GO:0090304//nucleic acid metabolic process
Isoform0003038	127.41	116.4	107.25	28.34	18.82	24.12	5.69	3.96	5.44	85.56	114.18	63.45	96.68	112.73	79.17	91.63	85.52	78.11	55.48	54.85	45.54	PVA22	VAP27-2 [Zea mays]	-	-	-	-	-	-	-
Isoform0003042	1.82	1.09	0.54	28.19	14.46	9.16	11.12	35.07	12.08	19.73	8.72	3.01	3.64	20.26	4.72	7.47	14.74	1.69	5.61	12.11	12.96	At1g56140	receptor ser/thr protein kinase-like [Oryza sativa Japonica Group]	-	-	-	-	-	GO:0004672//protein kinase activity;GO:0032550//purine ribonucleoside binding	GO:0006464//cellular protein modification process;GO:0010646//regulation of cell communication
Isoform0003046	5.14	11.67	14.56	5.91	2.77	4.13	0.36	1.54	0.5	12	8.93	9.26	5.72	10.13	8.83	4.11	6.28	11.11	5.31	5.32	4.71	At4g15545	Autophagy-related protein 23 [Anthurium amnicola]	-	-	-	-	GO:0031224//intrinsic component of membrane	GO:0005215//transporter activity	GO:0006468//protein phosphorylation;GO:0006970//response to osmotic stress;GO:0009416//response to light stimulus;GO:0009746//response to hexose;GO:0042743//hydrogen peroxide metabolic process;GO:0043269//regulation of ion transport;GO:0044763//single-organism cellular process;GO:0048509//regulation of meristem development
Isoform0003048	66.92	76.55	77.24	8.69	1.98	8.01	8.8	20.13	12.2	31.13	29.54	29.96	13.95	17.27	12.69	33.37	41.33	31.07	13.5	22.12	9.46	ALDC	PREDICTED: fructose-bisphosphate aldolase, cytoplasmic isozyme 1-like [Setaria italica]	Metabolism	Global and Overview;Carbohydrate metabolism;Energy metabolism	ko01100//Metabolic pathways;ko01110//Biosynthesis of secondary metabolites;ko01120//Microbial metabolism in diverse environments;ko01130//Biosynthesis of antibiotics;ko01200//Carbon metabolism;ko01230//Biosynthesis of amino acids;ko00710//Carbon fixation in photosynthetic organisms;ko00010//Glycolysis / Gluconeogenesis;ko00030//Pentose phosphate pathway;ko00051//Fructose and mannose metabolism	K01623	-	GO:0016832//aldehyde-lyase activity	GO:0006090//pyruvate metabolic process
Isoform0003054	61.76	81.47	71.34	60.04	32.89	61.77	1.15	1.52	1.4	53.97	73.05	87.3	66.46	39.82	28.72	50.89	56.29	45.27	29.16	42.81	32.59	-	-	-	-	-	-	-	-	-
Isoform0003055	5.9	0	0	28.24	35.89	10	28.02	42.37	35.85	19.55	17.92	0.05	52.89	14.97	9.1	24.29	29.36	16.35	26.89	27.43	49.85	-	-	-	-	-	-	-	-	-
Isoform0003069	1.06	4.6	0.59	6.39	6.52	6.71	8.2	16.73	26.43	2.86	7.52	3.19	4.06	8.96	9.22	4.37	3.8	1.07	0.61	5.87	13.38	BHLH128	PREDICTED: transcription factor bHLH128-like [Setaria italica]	-	-	-	-	-	-	-
Isoform0003078	393.44	165.02	496.85	270.22	152.33	244.81	58.7	47.49	32.91	378.9	340.79	448.78	191.15	237.63	247.17	189.91	161.86	281.26	132.39	123.77	120.25	CHLP	Geranylgeranyl diphosphate reductase, chloroplastic [Dichanthelium oligosanthes]	Metabolism	Global and Overview;Metabolism of cofactors and vitamins;Metabolism of terpenoids and polyketides	ko01100//Metabolic pathways;ko01110//Biosynthesis of secondary metabolites;ko00860//Porphyrin and chlorophyll metabolism;ko00900//Terpenoid backbone biosynthesis	K10960	GO:0031976//plastid thylakoid;GO:0042170//plastid membrane;GO:0044434//chloroplast part	GO:0016627//oxidoreductase activity, acting on the CH-CH group of donors	GO:0000097//sulfur amino acid biosynthetic process;GO:0006091//generation of precursor metabolites and energy;GO:0006779//porphyrin-containing compound biosynthetic process;GO:0031399//regulation of protein modification process
Isoform0003086	1.57	3.29	0.98	1.4	0.73	1.16	0.21	0.8	5.14	2.43	0.19	3.33	0.17	0.87	0.41	0.1	0	0	0.35	0.67	0	NAC073	PREDICTED: NAC domain-containing protein 73-like [Setaria italica]	-	-	-	-	GO:0043231//intracellular membrane-bounded organelle	-	GO:0010468//regulation of gene expression;GO:0034645//cellular macromolecule biosynthetic process
Isoform0003087	136.06	120.27	140.54	59.88	53.88	57	12.36	18.41	19.09	161.4	159.76	228.3	145.27	137.68	114.09	161.09	145.74	157.44	77.67	104.16	78.69	PTI13	PTI1-like tyrosine-protein kinase 3, partial [Dichanthelium oligosanthes]	Organismal Systems	Environmental adaptation	ko04626//Plant-pathogen interaction	K13436	-	GO:0004672//protein kinase activity;GO:0032550//purine ribonucleoside binding	GO:0006468//protein phosphorylation
Isoform0003090	0.26	3.53	0.49	34.8	35.43	9.79	25.23	38.39	12.09	5.45	5.37	1.54	23.62	13.18	5.48	15.13	11.46	4.34	18.85	14.54	13.83	Eef2	PREDICTED: elongation factor 2 [Setaria italica]	-	-	-	-	-	GO:0008135//translation factor activity, RNA binding;GO:0017111//nucleoside-triphosphatase activity;GO:0032550//purine ribonucleoside binding	GO:0034645//cellular macromolecule biosynthetic process
Isoform0003102	0	0	0	0	0	4.86	0	0	0	0	0	0	0	0.29	0	0	0	0	3.82	5.02	1.63	TCEA1	PREDICTED: probable carboxylesterase 2 [Setaria italica]	-	-	-	-	-	-	-
Isoform0003106	16.13	11.46	16.53	8.63	15.16	11.05	6.43	1.86	2.37	40.29	29.72	37.92	22.16	29.91	36.67	38.44	28.8	26.28	31.76	34.97	20.73	ADNT1	PREDICTED: mitochondrial adenine nucleotide transporter ADNT1 [Setaria italica]	-	-	-	-	GO:0031224//intrinsic component of membrane	-	GO:0044763//single-organism cellular process
Isoform0003107	53.36	146.37	0	0	0.15	0.17	2.27	0	0.64	1.87	15.14	25.02	33.67	10.57	10.94	25.5	7.59	2.05	4.15	23.06	51.98	-	-	-	-	-	-	-	-	-
Isoform0003112	4.22	0.17	0	0.36	0.51	7.88	4.02	1.24	0.31	11.85	0.12	0	0.95	0.51	3.05	9.08	18.92	0.98	22.33	18.87	19.06	CLPB1	Chaperone protein ClpB1 [Dichanthelium oligosanthes]	-	-	-	-	-	GO:0032550//purine ribonucleoside binding	GO:0043170//macromolecule metabolic process
Isoform0003115	47.58	78.06	33.42	6.2	10.04	29.16	1.12	0.81	0.25	74.79	109.61	124.79	111.53	67.53	73.14	57.89	59.6	86.89	24.6	42.72	29.07	AMAT	10-deacetylbaccatin III 10-O-acetyltransferase [Zea mays]	-	-	-	-	-	GO:0016746//transferase activity, transferring acyl groups	-
Isoform0003126	0.46	1.6	1.91	0.38	0.52	0.25	1.17	0.53	0.86	1.78	0.39	0.65	0.34	0.16	0.17	0.1	4.21	0.31	12.84	10.52	16.92	YDA	PREDICTED: mitogen-activated protein kinase kinase kinase NPK1-like [Zea mays]	-	-	-	-	-	GO:0004672//protein kinase activity;GO:0032550//purine ribonucleoside binding	GO:0006464//cellular protein modification process
Isoform0003134	0.22	0.14	0.21	9.23	28.56	11.89	6.33	0.11	9.22	1.77	0.76	3.34	5.56	3.41	9.66	5.35	7.65	3.51	4.26	8.94	3.35	GA2OX1	gibberellin 2-beta-dioxygenase [Saccharum hybrid cultivar R570]	Metabolism	Global and Overview;Metabolism of terpenoids and polyketides	ko01110//Biosynthesis of secondary metabolites;ko00904//Diterpenoid biosynthesis	K04125	-	GO:0016705//oxidoreductase activity, acting on paired donors, with incorporation or reduction of molecular oxygen	GO:0044710//single-organism metabolic process
Isoform0003139	68.62	36.56	51.04	256.12	216.96	246.78	203.36	208.57	177.1	215.8	93.35	73.46	149.17	165.73	196.56	203.65	352.69	114.68	640.7	440.02	972.24	NAC48	NAC23 [Saccharum officinarum]	-	-	-	-	GO:0043231//intracellular membrane-bounded organelle	-	GO:0010468//regulation of gene expression;GO:0034645//cellular macromolecule biosynthetic process
Isoform0003144	2.29	1.35	0	11.43	13.55	17.2	9.9	11.68	9.76	1.8	1.69	1.35	0	1.03	0.82	2.36	1.49	1.38	0.47	1.17	0.56	CAD8B	PREDICTED: probable cinnamyl alcohol dehydrogenase 8D [Setaria italica]	Metabolism	Global and Overview;Biosynthesis of other secondary metabolites	ko01100//Metabolic pathways;ko01110//Biosynthesis of secondary metabolites;ko00940//Phenylpropanoid biosynthesis	K00083	-	GO:0003824//catalytic activity;GO:0043169//cation binding	GO:0044710//single-organism metabolic process
Isoform0003148	0	10.31	0	9.69	62.07	0	0	0	2.87	0	0	0	10.1	0	2.33	0	0.82	0	0.01	0	0	ACO2	Aconitate hydratase 3 mitochondrial [Zea mays]	Metabolism	Global and Overview;Carbohydrate metabolism	ko01100//Metabolic pathways;ko01110//Biosynthesis of secondary metabolites;ko01120//Microbial metabolism in diverse environments;ko01130//Biosynthesis of antibiotics;ko01200//Carbon metabolism;ko01230//Biosynthesis of amino acids;ko00630//Glyoxylate and dicarboxylate metabolism;ko01210//2-Oxocarboxylic acid metabolism;ko00020//Citrate cycle (TCA cycle)	K01681	-	GO:0003824//catalytic activity;GO:0051536//iron-sulfur cluster binding	-
Isoform0003149	6.03	9.05	3.63	3.44	6.71	5.14	6.1	1.62	6.16	2.04	3.28	3.01	2.42	1.02	0.98	0.32	0.07	2.75	0.7	0.31	0.19	-	-	-	-	-	-	-	-	-
Isoform0003151	0	0	0	5.22	10.72	8.71	2.86	0.78	0.23	2.65	0.99	3.35	3.66	1.58	6.77	14.01	17.59	3.94	15.45	16.46	14.22	TYDC5	PREDICTED: tyrosine decarboxylase 1-like [Setaria italica]	Metabolism	Global and Overview;Biosynthesis of other secondary metabolites;Amino acid metabolism	ko01100//Metabolic pathways;ko01110//Biosynthesis of secondary metabolites;ko00350//Tyrosine metabolism;ko00950//Isoquinoline alkaloid biosynthesis	K01592	-	-	-
Isoform0003152	39.45	37.15	58.38	31.75	14.39	26.09	35.85	28.07	36.92	44.41	24.99	33.22	10.13	8.76	12.75	5.35	2.26	4.76	4.04	2.3	2.95	CEP1	PREDICTED: vignain-like [Setaria italica]	-	-	-	-	-	GO:0070011//peptidase activity, acting on L-amino acid peptides	-
Isoform0003160	36.73	79.76	34.73	161.94	271.3	166.29	485.24	358.39	526.73	239.66	113.69	186.01	243.04	212.05	342.26	426.29	710.4	725.43	1449.51	1381.62	1510.29	-	-	-	-	-	-	-	-	-
Isoform0003161	14.16	44.22	44.16	13.89	1.51	4.26	0.46	2.68	0.99	21.75	30.06	10.55	25.52	12.95	32.97	24.14	9.13	25.85	13.8	10.85	14.97	ycf36	expressed protein [Oryza sativa Japonica Group]	-	-	-	-	-	-	-
Isoform0003165	0	8.58	5.15	0	0	0	0	0	0	0.47	11.92	14.11	10.51	8.53	0	7.47	13.07	9.08	7.72	8.59	33.25	TRAB1	ABA responsive element binding factor 1 [Sorghum bicolor]	Environmental Information Processing	Signal transduction	ko04075//Plant hormone signal transduction	K14432	-	-	-
Isoform0003180	1.25	0.83	3.05	6.3	22.14	4.29	16.6	17.76	14.61	3.79	0.7	1.07	9.28	5.32	6.81	2.41	9.08	6.88	3.71	4.56	8.2	Os01g0693400	DNA-binding protein RAV1 [Zea mays]	-	-	-	-	-	-	GO:0010467//gene expression;GO:0034645//cellular macromolecule biosynthetic process
Isoform0003186	6.05	11.19	7.81	0.94	1.02	1.11	0.06	0.03	0	8.96	6.52	11.86	3.36	3.3	2.94	4.99	6.23	3.32	5.34	4.65	7.99	nep1	Eukaryotic aspartyl protease family protein [Zea mays]	-	-	-	-	-	-	GO:0019538//protein metabolic process
Isoform0003197	24.28	8.32	21.96	6.04	33.85	9.49	72.89	127.42	50.13	14.39	14.74	1.22	29.16	27.84	17.84	6.82	20.68	26.4	11.26	17.36	38.74	SAUR41	PREDICTED: auxin-responsive protein SAUR41-like [Setaria italica]	Environmental Information Processing	Signal transduction	ko04075//Plant hormone signal transduction	K14488	-	-	-
Isoform0003202	5.37	2.68	3.54	40.52	0.13	27.48	26.93	43.57	72.24	6.48	3.38	5.49	3.18	5.28	1.39	6.81	3.51	2.3	5.39	6.27	4.49	NUDT8	nudix hydrolase [Saccharum hybrid cultivar ROC22]	-	-	-	-	-	GO:0003824//catalytic activity;GO:0043169//cation binding	-
Isoform0003206	32.65	43.61	52.85	9.02	6.61	7.71	1.71	2.93	3.42	53.47	51.81	66.58	47.37	39.7	48.87	27.62	45.07	58.68	31.55	27.35	20.53	hpxO	FAD/NAD(P)-binding oxidoreductase family protein [Zea mays]	-	-	-	-	-	GO:0003824//catalytic activity	GO:0044710//single-organism metabolic process
Isoform0003209	43.04	47.07	35.65	38.9	19.77	25.47	4.6	8.84	5.14	47.63	58.61	58.2	80.28	64.74	68.57	67.29	63.49	70.82	43.02	48.35	47.03	Os03g0232800	PREDICTED: lecithin-cholesterol acyltransferase-like 1 [Zea mays]	Metabolism	Lipid metabolism	ko00564//Glycerophospholipid metabolism	K06129	-	-	-
Isoform0003218	63.78	55.07	68.83	711.3	643.2	841.58	1043.84	1076.61	1205.4	144.84	92.7	64.22	116.67	87.63	115.41	146.4	127.18	83.61	201.96	185.57	187.91	CCP2	cysteine proteinase [Zea mays]	-	-	-	-	GO:0043231//intracellular membrane-bounded organelle	GO:0070011//peptidase activity, acting on L-amino acid peptides	-
Isoform0003229	2.61	0.92	0.82	14.99	9.4	11.04	0.5	0	0.59	14.47	9.8	17.79	27.82	19.43	20.29	38.55	30.02	33.13	11.98	12.75	9.27	PPCK2	phosphoenolpyruvate carboxylase kinase 1 [Sorghum bicolor]	-	-	-	-	-	GO:0004672//protein kinase activity;GO:0032550//purine ribonucleoside binding	GO:0006464//cellular protein modification process;GO:0006796//phosphate-containing compound metabolic process
Isoform0003232	0.98	0.74	0.77	0	0	0.77	0	0	0	0.32	0.33	1.02	0.28	0.43	0.23	0.23	0.89	0	0.19	0.56	0.11	RT	Anthocyanidin 3-O-glucosyltransferase [Dichanthelium oligosanthes]	-	-	-	-	-	-	-
Isoform0003236	214.78	160.27	291.19	9.37	3.53	14.71	0.72	0.4	1.72	75.73	111.06	117.7	27.47	34.22	14.27	30.03	22.55	24.23	6.37	5.01	10.36	OsI_14861	Cysteine protease 1 [Zea mays]	-	-	-	-	-	-	-
Isoform0003242	47.5	63.03	59.01	7.99	1.54	7.47	0.03	1.24	0	28.49	27.99	35.29	45.36	17.03	26.06	32.86	14.51	25.15	9.49	9.28	11.89	slc37a2	glycerol 3-phosphate permease [Zea mays]	-	-	-	-	GO:0031224//intrinsic component of membrane	-	GO:0044763//single-organism cellular process;GO:0051234//establishment of localization
Isoform0003246	33.28	12.63	35.76	1.08	1.97	1.27	2.89	3.64	3.11	2.52	9.13	6.54	6.73	8.73	3.04	2.43	4.28	5.2	3.88	5.13	0.85	-	-	-	-	-	-	-	-	-
Isoform0003257	3.12	12.23	9.56	6.47	12.27	3.38	0.68	2.73	0.62	14.94	6.43	14.64	4.2	0.19	1.71	8.97	8.63	0	1.7	3.29	4.3	CXE18	gibberellin receptor GID1L2 precursor [Zea mays]	-	-	-	-	-	GO:0003824//catalytic activity	-
Isoform0003263	2.8	2.54	1.77	7.62	4.66	5.93	20.93	24.81	24.42	6	1.73	2.92	4.2	2.3	3.09	4.07	6.13	4.52	4.74	3.37	5.17	At2g24580	PREDICTED: probable sarcosine oxidase [Setaria italica]	Cellular Processes;Metabolism	Global and Overview;Amino acid metabolism;Transport and catabolism	ko01100//Metabolic pathways;ko04146//Peroxisome;ko00260//Glycine, serine and threonine metabolism;ko00310//Lysine degradation	K00306	-	-	GO:0044710//single-organism metabolic process
Isoform0003269	49.05	61.9	14.45	11.55	9.1	29.18	25.01	8.61	29.59	10.26	25.66	40.37	7.77	8.34	7.05	3.73	2.41	11.21	3.62	1.19	1.3	EXPB4	PREDICTED: expansin-B4 [Setaria italica]	-	-	-	-	-	-	GO:0000003//reproduction
Isoform0003273	1.31	3.64	2.16	2.15	3.22	1.8	47.02	125.16	0	7.96	3	5.47	67.21	16.61	0	41.53	20.21	41.94	50.65	19.57	48.52	Os03g0291500	asparagine synthetase [Zea mays]	Metabolism	Amino acid metabolism;Global and Overview	ko01100//Metabolic pathways;ko01110//Biosynthesis of secondary metabolites;ko00250//Alanine, aspartate and glutamate metabolism	K01953	-	GO:0016884//carbon-nitrogen ligase activity, with glutamine as amido-N-donor;GO:0032550//purine ribonucleoside binding	GO:0006529//asparagine biosynthetic process
Isoform0003282	45.5	54.45	61	17.37	35.53	19.63	17.85	22.49	25.53	17.44	10.07	28.37	14.57	10.39	20.57	7.17	3.13	16.48	2.29	2	7.71	-	-	-	-	-	-	-	-	-
Isoform0003308	0.6	0.15	0.39	0	0.9	0	1.42	3.07	4.89	0.56	0.19	0.37	0	3.63	1.3	0	6.89	0	0	0	0	At1g56190	PREDICTED: phosphoglycerate kinase, cytosolic [Oryza sativa Japonica Group]	Metabolism	Energy metabolism;Carbohydrate metabolism;Global and Overview	ko01100//Metabolic pathways;ko01110//Biosynthesis of secondary metabolites;ko01120//Microbial metabolism in diverse environments;ko01130//Biosynthesis of antibiotics;ko01200//Carbon metabolism;ko01230//Biosynthesis of amino acids;ko00710//Carbon fixation in photosynthetic organisms;ko00010//Glycolysis / Gluconeogenesis	K00927	GO:0005576//extracellular region;GO:0005911//cell-cell junction;GO:0009532//plastid stroma;GO:0031090//organelle membrane	GO:0016772//transferase activity, transferring phosphorus-containing groups;GO:0032550//purine ribonucleoside binding	GO:0006090//pyruvate metabolic process;GO:0006796//phosphate-containing compound metabolic process;GO:0010038//response to metal ion;GO:0033554//cellular response to stress
Isoform0003318	11.14	17.75	4.34	2.46	4.95	9.23	4.71	0.98	6.26	1.65	7.35	8.04	4.41	2.52	2.68	0.71	0.13	6.87	1.84	1.07	0.32	At3g48460	GDSL esterase/lipase [Dichanthelium oligosanthes]	-	-	-	-	-	GO:0016787//hydrolase activity	GO:0006629//lipid metabolic process
Isoform0003323	0.58	1.07	2.54	9.17	9.69	5.89	15.13	29.1	15.05	1.45	3.43	0.84	2.55	2.39	2.57	1.24	3.16	2.69	6.3	4.52	4.22	At5g47720	acetyl-CoA acetyltransferase, cytosolic 1 [Zea mays]	Metabolism	Metabolism of terpenoids and polyketides;Global and Overview;Lipid metabolism;Amino acid metabolism;Carbohydrate metabolism	ko01100//Metabolic pathways;ko01110//Biosynthesis of secondary metabolites;ko01120//Microbial metabolism in diverse environments;ko01130//Biosynthesis of antibiotics;ko01200//Carbon metabolism;ko00620//Pyruvate metabolism;ko00630//Glyoxylate and dicarboxylate metabolism;ko01212//Fatty acid metabolism;ko00380//Tryptophan metabolism;ko00900//Terpenoid backbone biosynthesis;ko00071//Fatty acid degra…	K00626	-	GO:0016746//transferase activity, transferring acyl groups	-
Isoform0003340	1	0.98	0.38	36.85	52.19	36.26	27.71	15.16	17.95	13.91	5.18	10.34	20.48	7.17	13.29	23.85	27.31	17.95	60.47	53.12	64.51	Os01g0656200	PREDICTED: probable protein phosphatase 2C 51 [Setaria italica]	Environmental Information Processing	Signal transduction	ko04075//Plant hormone signal transduction	K14497	-	GO:0004721//phosphoprotein phosphatase activity;GO:0043169//cation binding	GO:0006464//cellular protein modification process
Isoform0003342	9.4	13.71	4.62	0.57	1.24	1.12	0.42	0.34	0.76	2.31	4.52	5.69	1.59	0.67	0.85	0.19	0.23	1.76	0.53	0.44	0.1	At1g32860	glucan endo-1,3-beta-glucosidase 7 precursor [Zea mays]	-	-	-	-	-	GO:0003824//catalytic activity	GO:0044238//primary metabolic process
Isoform0003355	77.8	47.18	24.02	14.87	28.68	24.62	8.21	18	26.89	7.25	19.01	23.2	8.33	3.86	1.21	0.36	0.34	2.47	2.55	0.44	0.06	EXPB11	beta-expansin 4 precursor [Zea mays]	-	-	-	-	-	-	GO:0000003//reproduction
Isoform0003359	3.06	9.86	1.97	5.94	4.45	3.66	1.05	0.36	1.15	3.99	13.87	5.59	8.11	6.81	5.84	4.94	6.15	3.37	3.64	2.15	2.26	PSBW	Photosystem II reaction center W protein chloroplastic [Zea mays]	Metabolism	Global and Overview;Energy metabolism	ko01100//Metabolic pathways;ko00195//Photosynthesis	K02721	GO:0009521//photosystem	-	GO:0044237//cellular metabolic process
Isoform0003361	76.91	133.32	193.66	17.06	20.84	17.16	10.24	8.57	12.41	49.21	57.76	66.91	39.17	33.48	21.45	23.71	31.65	18.56	32.52	21.63	14.12	PPT3	PREDICTED: phosphoenolpyruvate/phosphate translocator 3, chloroplastic-like [Zea mays]	-	-	-	-	-	-	-
Isoform0003365	29.41	98.04	81.69	2.66	2.59	60.26	0	2.7	5.31	51.85	50.74	67.71	0	98.99	37.1	3.4	42.41	63.62	7.88	18.25	2.76	-	-	-	-	-	-	-	-	-
Isoform0003369	22.15	14.9	8.65	17.82	28.07	18.8	3.13	0.9	3.85	15.41	13.33	6.57	15.28	10.03	22	16.34	27.46	15.63	27.05	16.86	17.27	PPCK1	phosphoenolpyruvate carboxylase kinase [Sorghum bicolor]	-	-	-	-	-	GO:0004672//protein kinase activity;GO:0032550//purine ribonucleoside binding	GO:0006464//cellular protein modification process;GO:0006796//phosphate-containing compound metabolic process
Isoform0003375	0	0.09	0.05	1.32	0.69	0.13	1.18	0.35	0.72	1.7	0.53	0.06	1.51	0.55	1.01	0.61	2.21	0.33	11.06	7.26	17.98	NAC48	NAC1 [Miscanthus lutarioriparius]	-	-	-	-	-	-	GO:0010467//gene expression;GO:0034645//cellular macromolecule biosynthetic process
Isoform0003378	1.82	2.53	0.12	0.16	3.65	17.15	108.32	2.42	184.02	0.22	2.5	0.45	1.92	0.2	0.45	0.23	0.07	103.48	9.56	1.25	0.03	AN1	cysteine proteinase-like protein [Sorghum bicolor]	-	-	-	-	-	-	-
Isoform0003401	0.83	0.83	0.77	10.81	8.68	4.35	6.85	5.76	8.09	2.54	1.47	1.68	1.71	1.25	1.1	1.87	1.53	4.34	4.06	3	4.84	At5g39570	pro-resilin precursor [Zea mays]	-	-	-	-	-	-	-
Isoform0003410	155.76	101.7	144.16	18.94	79.71	137.72	17	10.19	16.3	90.59	37.73	72.54	18.51	30.93	37.6	22.42	47.66	13.68	14.78	31	20.24	menG	CMV 1a interacting protein 1 [Zea mays]	-	-	-	-	-	GO:0016741//transferase activity, transferring one-carbon groups	GO:0008152//metabolic process
Isoform0003412	19.64	58.52	43.82	0.42	1.55	2.22	0.85	3.35	1.95	9.87	7.8	7.17	0.57	1.45	0.41	0.49	0.44	0.46	0.27	0.32	0.32	At5g45910	PREDICTED: GDSL esterase/lipase At5g45910-like [Setaria italica]	-	-	-	-	-	GO:0016787//hydrolase activity	-
Isoform0003429	8.21	36.96	1.28	0.29	0	0.25	0	0	0	11.72	16.48	16.07	25.15	20.97	29.24	24.63	34.81	8.88	17.74	20.79	6.36	PXG4	calcium binding EF-hand protein [Zea mays]	Metabolism	Lipid metabolism	ko00073//Cutin, suberine and wax biosynthesis	K17991	-	-	-
Isoform0003432	27.24	42.29	61.88	23.47	19.21	26.29	1.32	2.98	4.5	40.26	24.77	48.6	29.92	37.49	20.49	30.26	40.51	25.87	8.68	17.76	5.95	PPH	PREDICTED: pheophytinase, chloroplastic [Setaria italica]	-	-	-	-	GO:0009526//plastid envelope	GO:0003824//catalytic activity	GO:0005982//starch metabolic process;GO:0009893//positive regulation of metabolic process
Isoform0003440	0.16	0.5	0.08	4.11	0.82	0.25	3.65	2.04	23.65	0	0	0.31	0	0	0.1	0.13	0	0.07	0.18	0	0	Os05g0574100	Phospholipase A1-II 7 [Dichanthelium oligosanthes]	-	-	-	-	-	-	-
Isoform0003444	0	0	0.04	0.09	12.31	0	0	14.5	0	0	0	0	23.71	8.4	26.81	0	10.29	39.39	5.63	21.95	0	PAL	phenylalanine ammonia-lyase 3 [Miscanthus x giganteus]	Metabolism	Amino acid metabolism;Biosynthesis of other secondary metabolites;Global and Overview	ko01100//Metabolic pathways;ko01110//Biosynthesis of secondary metabolites;ko00940//Phenylpropanoid biosynthesis;ko00360//Phenylalanine metabolism	K10775	GO:0044424//intracellular part	GO:0016841//ammonia-lyase activity	GO:0006558//L-phenylalanine metabolic process;GO:0009699//phenylpropanoid biosynthetic process
Isoform0003451	0	0	0	5.37	1.08	0	0	1.22	1.42	3.05	0	0	0	0	0.06	0	14.36	0	127.36	25.88	52.82	DHN2	Dehydrin family protein expressed [Zea mays]	-	-	-	-	-	-	-
Isoform0003458	0.02	0.03	0	0.92	0.54	0.43	2.67	0.87	0.65	0.85	0.05	0.73	0.04	0.04	0.38	0.4	0.2	0.07	1.27	0.36	0.59	Os01g0693400	AP2/ERF and B3 domain-containing transcription repressor TEM1 [Zea mays]	-	-	-	-	-	-	-
Isoform0003460	2.27	0	0.21	85.83	86.68	25.83	0	8.87	0	0	61.6	95.54	294.62	6.26	75.85	144.56	241.29	0.14	316.98	63.93	0	BAM1	beta-amylase [Zea mays]	Metabolism	Carbohydrate metabolism	ko00500//Starch and sucrose metabolism	K01177	-	GO:0016160//amylase activity	GO:0044238//primary metabolic process
Isoform0003462	1.6	1.69	0	10.4	18.22	8.98	30.86	23.89	8.07	0.67	0.78	6.8	8.49	2.94	5.06	9.86	12.16	2.47	18.38	16.73	10.81	-	-	-	-	-	-	-	-	-
Isoform0003468	54.72	45.68	55.52	21.76	13.54	20.19	2.41	4.68	5	58.51	53.53	64.64	45.5	60.8	33.04	53.32	64.39	59.97	30.65	39.85	24.68	-	-	-	-	-	-	-	-	-
Isoform0003487	3.06	1.83	0.2	1.74	1.84	0	4.39	3.53	4.91	2.55	0.97	0	1.06	0.55	0.98	0.37	8.23	0.87	11.04	16.14	40.04	-	-	-	-	-	-	-	-	-
Isoform0003489	0	0.2	0.08	160.36	614.18	94.87	281.24	143.36	112.26	110.15	15.65	21.41	29.59	10.29	11.51	10.06	148.34	32.22	559.45	573.07	1176.15	DHN3	Dehydrin family protein expressed [Zea mays]	-	-	-	-	-	-	-
Isoform0003497	411.55	187.29	129.46	45.66	97.62	123.6	4.1	8.91	7.08	174.46	186.82	238.05	33.25	55.72	83.29	122.93	107.9	26.61	41.48	71.82	32.8	CAS	PREDICTED: calcium sensing receptor, chloroplastic [Setaria italica]	-	-	-	-	GO:0031224//intrinsic component of membrane;GO:0031976//plastid thylakoid;GO:0044434//chloroplast part	-	GO:0000097//sulfur amino acid biosynthetic process;GO:0005982//starch metabolic process;GO:0006090//pyruvate metabolic process;GO:0006633//fatty acid biosynthetic process;GO:0006739//NADP metabolic process;GO:0006778//porphyrin-containing compound metabolic process;GO:0006996//organelle organization;GO:0009639//response to red or far red light;GO:0009767//photosynthetic electron transport chain;G…
Isoform0003509	165.61	217.32	203.71	22.8	24.15	27.27	8.29	17.84	13.06	159.5	138.2	222.9	94.16	98.04	74.88	97.18	102.22	102.88	58.93	76.49	50.2	BHY	beta-carotene hydroxylase B1 [Triticum aestivum]	Metabolism	Global and Overview;Metabolism of terpenoids and polyketides	ko01100//Metabolic pathways;ko01110//Biosynthesis of secondary metabolites;ko00906//Carotenoid biosynthesis	K15746	-	-	-
Isoform0003512	5.82	10.29	9.63	0.73	1.88	1.42	0.16	0.87	1.1	5.41	16.97	6.15	9.78	3.14	6.79	2.61	0.84	1.08	1.34	0.51	0.31	-	-	-	-	-	-	-	-	-
Isoform0003514	0	10.46	1.23	6.6	0.16	5.74	9.82	1.29	9.08	4.45	1.71	3.81	0.75	0	0	0	0	0	0.96	0	0	PRX74	peroxidase 1 precursor [Zea mays]	Metabolism	Biosynthesis of other secondary metabolites;Global and Overview	ko01100//Metabolic pathways;ko01110//Biosynthesis of secondary metabolites;ko00940//Phenylpropanoid biosynthesis	K00430	-	-	-
Isoform0003539	0	0	0	1.21	0	0	1.12	1.53	0	0.62	0	0	0	0.54	0	0.38	0	0.5	1.67	1.34	0	SKIP31	F-box protein SKIP31 [Zea mays]	-	-	-	-	-	-	GO:0032446//protein modification by small protein conjugation
Isoform0003551	363.14	297.13	214.29	62.79	55.76	59.02	0	0	21.2	512.86	706.72	247.87	617.5	460.27	431.65	308.98	582.92	514.3	300.08	327.27	282.05	VTC5	PREDICTED: VTC2 isoform X2 [Zea mays]	Metabolism	Carbohydrate metabolism;Global and Overview	ko01100//Metabolic pathways;ko01110//Biosynthesis of secondary metabolites;ko00053//Ascorbate and aldarate metabolism	K14190	-	GO:0004645//phosphorylase activity	-
Isoform0003568	0	0.3	0.38	1.91	0.35	0	0	0	0	1.31	1.23	0	2.55	1.28	0.34	2.47	1.11	0.8	3.41	2.07	3.93	GLN2	glutamine synthetase [Saccharum officinarum]	Metabolism	Amino acid metabolism;Energy metabolism;Carbohydrate metabolism;Global and Overview	ko01100//Metabolic pathways;ko01120//Microbial metabolism in diverse environments;ko01230//Biosynthesis of amino acids;ko00630//Glyoxylate and dicarboxylate metabolism;ko00910//Nitrogen metabolism;ko00250//Alanine, aspartate and glutamate metabolism;ko00220//Arginine biosynthesis	K01915	GO:0005576//extracellular region;GO:0005840//ribosome;GO:0009526//plastid envelope;GO:0009532//plastid stroma;GO:0044434//chloroplast part	GO:0016211//ammonia ligase activity;GO:0032550//purine ribonucleoside binding	GO:0000097//sulfur amino acid biosynthetic process;GO:0006090//pyruvate metabolic process;GO:0006536//glutamate metabolic process;GO:0006541//glutamine metabolic process;GO:0006739//NADP metabolic process;GO:0006970//response to osmotic stress;GO:0006996//organelle organization;GO:0009639//response to red or far red light;GO:0009642//response to light intensity;GO:0009746//response to hexose;GO:0…
Isoform0003569	37.49	53.58	39.69	29.65	29.2	30.82	20.08	12.52	18.15	26.85	14.68	28.81	5.75	5.38	5.67	3.79	1.93	7.02	2.34	1.71	1.2	lip3	PREDICTED: monoacylglycerol lipase ABHD6 [Setaria italica]	-	-	-	-	-	-	-
Isoform0003577	7.25	5.64	2.7	34.09	62.28	15.31	77.99	59.45	69.79	117.51	20.55	20.32	74.83	41.86	54.05	50.64	97.08	19.14	260.81	186.25	316.65	NAC48	NAC1 [Miscanthus lutarioriparius]	-	-	-	-	GO:0043231//intracellular membrane-bounded organelle	-	GO:0010468//regulation of gene expression;GO:0034645//cellular macromolecule biosynthetic process
Isoform0003579	28.93	14.49	33.67	372.52	273.67	108.68	555.47	340.84	180.83	0	65.92	54.5	0	12.48	42.63	85.05	70.93	39.05	251.59	143.63	91.55	UGE-1	UDP-glucose-4-epimerase [Zea mays]	Metabolism	Carbohydrate metabolism;Global and Overview	ko01100//Metabolic pathways;ko00052//Galactose metabolism;ko00520//Amino sugar and nucleotide sugar metabolism	K01784	-	GO:0016857//racemase and epimerase activity, acting on carbohydrates and derivatives;GO:0048037//cofactor binding	GO:0019318//hexose metabolic process
Isoform0003584	0.46	0.34	0.98	3.2	1.83	0.68	97.35	134.92	37.4	1.29	0.53	0.12	0.49	0.34	0.38	0	1.91	0.68	4.48	4.53	8.63	LUX	PREDICTED: transcription factor PCL1 [Setaria italica]	-	-	-	-	-	-	-
Isoform0003585	18.77	24.31	7.23	15.84	17.06	13.03	8.74	15.5	10.27	9.37	16.78	5.44	7.1	1.75	4.89	1.81	1.46	3.89	1.47	0	0	XCP1	Cysteine protease XCP1 [Dichanthelium oligosanthes]	-	-	-	-	-	GO:0070011//peptidase activity, acting on L-amino acid peptides	-
Isoform0003608	3.42	4.33	2.15	1.07	0.18	0.59	0.7	0.34	0	7.22	7.65	2.78	3.07	5.28	5.11	5.07	5.7	2.72	7.25	5.06	3.75	CYP76B6	PREDICTED: geraniol 8-hydroxylase-like [Setaria italica]	-	-	-	-	-	-	-
Isoform0003613	1.14	1.09	1.45	375.32	603.89	560.42	1076.63	755.53	817.62	13.09	2.01	2.27	4.61	0.58	1.54	1.09	17.24	2.55	61.77	55.48	26.15	THI1-1	thiazole biosynthetic enzyme [Saccharum hybrid cultivar R570]	Metabolism	Global and Overview;Metabolism of cofactors and vitamins	ko01100//Metabolic pathways;ko00730//Thiamine metabolism	K03146	GO:0009532//plastid stroma	GO:0043169//cation binding	GO:0006772//thiamine metabolic process;GO:0018131//oxazole or thiazole biosynthetic process;GO:0050896//response to stimulus
Isoform0003622	0.48	0	0	34.14	5.66	3.56	9.26	9.42	13.69	0.3	7.32	1.05	9.08	24.47	2.19	2.63	8.79	30.08	3.95	7.8	24.08	-	-	-	-	-	-	-	-	-
Isoform0003628	47.11	32.19	37.68	5.53	13.39	7.69	3.54	3.09	2.18	44.59	26	33.57	42.02	19.36	36.94	37.34	38.33	36.94	31.48	38.13	23.8	RVE6	ScMYB40 protein [Saccharum hybrid cultivar Co 86032]	-	-	-	-	-	GO:0005488//binding	-
Isoform0003643	0.39	0.85	0.14	6.46	28.66	5.26	14.2	23.61	13.04	1.38	0.92	2.1	5.12	1.23	3.38	7.82	7.79	4.74	6.3	7.61	7.92	HOX1	PREDICTED: homeobox-leucine zipper protein HOX1 isoform X2 [Setaria italica]	-	-	-	-	-	-	-
Isoform0003652	17.43	55.25	23.75	32.33	29.36	41.15	51.45	30.66	43.33	16.48	14.6	18.38	4.27	5.55	11.78	3.08	4.81	10.28	4.29	3.95	2.27	EXL1	anther-specific proline-rich protein [Saccharum hybrid cultivar R570]	-	-	-	-	-	GO:0016787//hydrolase activity	-
Isoform0003653	1.09	2.42	0.51	4.83	2.43	1.36	0.18	5.04	0.82	7.25	0	14.42	46.81	7.5	24.72	69.63	53.9	15.5	54.36	41.62	61.53	MED37C	PREDICTED: probable mediator of RNA polymerase II transcription subunit 37c [Setaria italica]	Cellular Processes;Genetic Information Processing	Transport and catabolism;Transcription;Folding, sorting and degradation	ko04141//Protein processing in endoplasmic reticulum;ko03040//Spliceosome;ko04144//Endocytosis	K03283	-	-	-
Isoform0003655	68.94	69.18	75.99	11.08	9.05	15.21	0.56	0.61	1.2	78.41	60.23	74.11	44.62	64.82	54.77	55.78	73.52	70.51	49.54	51.09	46.5	SDR1	carbonyl reductase 3 [Zea mays]	Metabolism	Global and Overview;Metabolism of terpenoids and polyketides	ko01110//Biosynthesis of secondary metabolites;ko00902//Monoterpenoid biosynthesis	K15095	-	GO:0003824//catalytic activity	GO:0044710//single-organism metabolic process
Isoform0003657	2.27	1.64	1.81	4.52	3.69	4.76	2.09	2.76	1.73	3.57	3.2	3.49	7.24	9.03	6.26	15.85	10.33	9.8	13.37	16.87	21.55	At5g55050	anther-specific proline-rich protein APG [Zea mays]	-	-	-	-	-	GO:0016788//hydrolase activity, acting on ester bonds	GO:0006629//lipid metabolic process;GO:0006812//cation transport
Isoform0003672	3.3	1.58	0	8.84	9.85	3.19	12.81	4.84	7.82	4.6	4.58	0.8	10.57	1.76	10.55	4.65	14.42	4.07	23.64	16.08	28.94	RPII	Os08g0267900-like protein [Zea mays]	Metabolism;Genetic Information Processing	Nucleotide metabolism;Transcription;Global and Overview	ko01100//Metabolic pathways;ko00230//Purine metabolism;ko00240//Pyrimidine metabolism;ko03020//RNA polymerase	K03006	-	-	-
Isoform0003685	30.86	25.74	28.39	2.71	3.64	1.54	12.91	16.9	19.19	16.08	22.25	20.29	13.47	18.39	12.26	11.5	8.44	10.01	7.04	10.57	7.22	HOX20	PREDICTED: homeobox-leucine zipper protein HOX20 [Setaria italica]	-	-	-	-	-	-	-
Isoform0003694	22.29	21.15	3.33	1.98	1.49	7.26	2.52	0.17	5.55	6.31	13.89	26.58	5.5	7.83	1.57	0.13	0.24	8.52	1.85	0.65	0	EXPB16	beta-expansin 3 precursor [Zea mays]	-	-	-	-	-	-	GO:0000003//reproduction
Isoform0003698	3.71	9.73	6.57	14.39	1.89	3.13	26.25	14.84	44.88	4.03	1.28	2.17	0.31	0.65	0.28	0.6	0.68	0.36	4.61	2.4	3.18	OPR1	PREDICTED: 12-oxophytodienoate reductase 1-like [Setaria italica]	Metabolism	Global and Overview;Lipid metabolism	ko01100//Metabolic pathways;ko01110//Biosynthesis of secondary metabolites;ko00592//alpha-Linolenic acid metabolism	K05894	-	GO:0003824//catalytic activity;GO:0032553//ribonucleotide binding	GO:0044710//single-organism metabolic process
Isoform0003704	19.08	19.63	19.27	2.55	2.46	2.64	0	0	0	30.71	25.55	31.59	25.9	26.54	25.59	31.44	28.16	27.74	15.14	20.39	14.86	At1g01500	Erythronate-4-phosphate dehydrogenase family protein isoform 1 [Theobroma cacao]	-	-	-	-	-	-	-
Isoform0003710	50.86	14.73	36.39	3.57	26.1	21.07	3.41	1.24	4.59	38.24	44.16	48.57	30.12	54.52	16.88	25.32	54.54	22.24	21.74	23.15	11.39	ycf36	expressed protein [Oryza sativa Japonica Group]	-	-	-	-	-	-	-
Isoform0003713	16.32	32.29	6.29	0	0	0	4.92	0	0	15.01	20.47	22.62	61.33	41.95	51.96	28.71	16.91	13.95	12.51	11.48	19.56	NPF6.4	peptide transporter PTR2 [Zea mays]	-	-	-	-	-	-	-
Isoform0003714	22.89	3.53	25.3	54.45	251.67	94.08	183.87	69.8	183.75	192.26	186.44	187.23	447.42	137.89	422.49	351.81	346.18	358.43	875.6	655.33	855.29	Os05g0195200	Zinc finger CCCH domain-containing protein 35 [Dichanthelium oligosanthes]	-	-	-	-	-	-	-
Isoform0003716	11.3	15.98	3.27	1.23	1.67	2.43	2.01	0.25	2.52	5.81	5.32	0.12	1.15	1.32	1.9	0.21	0.48	2.9	0.45	1.12	1.9	-	-	-	-	-	-	-	-	-
Isoform0003718	0.68	0.6	0.36	0	0	1	0	0	0	0.4	0.48	0.89	0.49	13	3.7	0.21	0.1	0.34	0.13	1.04	1.92	ACT7	Actin-7 [Dichanthelium oligosanthes]	-	-	-	-	-	GO:0032550//purine ribonucleoside binding	-
Isoform0003728	1.68	7.65	11.58	24.16	75.27	45.89	75.35	0.52	289.14	9.14	13.83	10.17	24.23	12.86	36.44	32.71	18.62	33.36	27.78	35.27	36.26	At5g45910	GDSL esterase/lipase [Dichanthelium oligosanthes]	-	-	-	-	-	GO:0016787//hydrolase activity	-
Isoform0003735	2.92	4.71	2.22	4.34	1.29	2.68	27.61	44.53	20.5	6.79	4.09	1.6	4.19	7.33	4.16	4.48	5.81	10.51	5.1	3.67	9.48	TIFY10B	pnFL-2 [Zea mays]	Environmental Information Processing	Signal transduction	ko04075//Plant hormone signal transduction	K13464	-	-	-
Isoform0003742	0	11.2	0	0.9	0	0	0	2.9	0	0	0	0	8.17	1.14	4.51	0.61	3.38	3.46	4.42	0	0	CESA5	cellulose synthase catalytic subunit 6 [Miscanthus x giganteus]	-	-	-	-	-	GO:0016759//cellulose synthase activity	GO:0030243//cellulose metabolic process
Isoform0003748	101.58	56.98	149.98	123.45	752.1	158.05	48.08	24.93	45.35	389.73	215.34	366.99	795.88	510.64	603.06	424.95	455.33	340.89	557.13	458.72	471.61	HSFC2A	heat shock factor protein 1 [Zea mays]	-	-	-	-	-	-	-
Isoform0003750	736.96	1064.44	1045.98	340.83	201.59	496.86	17.71	27.64	23.65	683.3	381.89	818.29	531.16	542.27	493.32	599.5	309.65	331.91	268.43	389.78	313.09	LPA1	protein containing PDZ domain a K-box domain and a TPR region [Zea mays]	-	-	-	-	GO:0009526//plastid envelope;GO:0009532//plastid stroma;GO:0031976//plastid thylakoid;GO:0044434//chloroplast part	-	GO:0016109//tetraterpenoid biosynthetic process;GO:0032958//inositol phosphate biosynthetic process
Isoform0003761	0.65	1.07	0.71	3.94	3.63	5.11	7.98	8.26	8.9	3.11	0.73	1.05	1.86	2.41	1.93	2.82	3.18	2.95	9.3	6.17	9.41	COQ3	Ubiquinone biosynthesis O-methyltransferase mitochondrial [Zea mays]	Metabolism	Global and Overview;Metabolism of cofactors and vitamins	ko01100//Metabolic pathways;ko01110//Biosynthesis of secondary metabolites;ko00130//Ubiquinone and other terpenoid-quinone biosynthesis	K00591	GO:0031967//organelle envelope;GO:0044429//mitochondrial part	GO:0010420//polyprenyldihydroxybenzoate methyltransferase activity;GO:0030580//quinone cofactor methyltransferase activity	GO:0000097//sulfur amino acid biosynthetic process;GO:0006089//lactate metabolic process;GO:0006743//ubiquinone metabolic process
Isoform0003763	4.26	12.57	7.32	3.91	3.12	2.89	0.86	1.76	1.28	4.48	1.54	6.13	0.92	4.01	1.16	0.53	1.12	1.31	0.41	0.46	0.52	HST	anthranilate N-benzoyltransferase protein [Saccharum hybrid cultivar R570]	Metabolism	Biosynthesis of other secondary metabolites;Global and Overview	ko01100//Metabolic pathways;ko01110//Biosynthesis of secondary metabolites;ko00940//Phenylpropanoid biosynthesis;ko00941//Flavonoid biosynthesis;ko00945//Stilbenoid, diarylheptanoid and gingerol biosynthesis	K13065	-	-	-
Isoform0003769	0	0	0	0	0	0	0	0	70.43	0	1.82	0	0	0	0	4.92	0	19.91	0	0	0	CFBP	RecName: Full=Fructose-1,6-bisphosphatase, cytosolic; Short=FBPase; AltName: Full=D-fructose-1,6-bisphosphate 1-phosphohydrolase	Metabolism	Carbohydrate metabolism;Energy metabolism;Global and Overview	ko01100//Metabolic pathways;ko01110//Biosynthesis of secondary metabolites;ko01120//Microbial metabolism in diverse environments;ko01130//Biosynthesis of antibiotics;ko01200//Carbon metabolism;ko00710//Carbon fixation in photosynthetic organisms;ko00010//Glycolysis / Gluconeogenesis;ko00030//Pentose phosphate pathway;ko00051//Fructose and mannose metabolism	K03841	GO:0044424//intracellular part	GO:0043169//cation binding;GO:0050308//sugar-phosphatase activity	GO:0006796//phosphate-containing compound metabolic process;GO:0044238//primary metabolic process
Isoform0003771	88.63	79.96	91.54	3.43	1.22	3.35	0	0.76	0	108.54	125.69	99.15	72.39	87.17	52.27	66.94	62.84	78.58	20.98	29.31	12.62	-	-	-	-	-	-	-	-	-
Isoform0003776	0	1.23	0	0	0	0	74.9	164.95	0	31.37	0	8.27	15.16	4.04	0	8.84	34.08	0	0	18.81	0	BAM3	PREDICTED: beta-amylase 3, chloroplastic-like [Zea mays]	Metabolism	Carbohydrate metabolism	ko00500//Starch and sucrose metabolism	K01177	-	GO:0016160//amylase activity	GO:0044238//primary metabolic process
Isoform0003780	2.78	12.7	3.98	0.9	7.55	4.18	37.16	13.84	34.68	1.24	5.62	2.18	1.26	1.03	1.84	0.24	0.14	2.01	2.38	1.49	2.25	DHS	deoxyhypusine synthase 2 [Zea mays]	-	-	-	-	-	GO:0016765//transferase activity, transferring alkyl or aryl (other than methyl) groups	GO:0042398//cellular modified amino acid biosynthetic process
Isoform0003792	28.14	36.84	22.6	269.13	274.37	312.26	238.36	317.71	269.94	22.63	22.71	30.29	15.02	15.09	17.98	15.52	13	21.84	17.2	16.69	16.23	CAD8B	PREDICTED: probable cinnamyl alcohol dehydrogenase 8D [Setaria italica]	Metabolism	Biosynthesis of other secondary metabolites;Global and Overview	ko01100//Metabolic pathways;ko01110//Biosynthesis of secondary metabolites;ko00940//Phenylpropanoid biosynthesis	K00083	-	GO:0003824//catalytic activity;GO:0043169//cation binding	GO:0044710//single-organism metabolic process
Isoform0003793	0.2	0	0.12	1.21	0.42	1	0	0	0	0.22	0.56	0.19	1.13	0.41	1.03	1.35	0.84	0.68	0.66	1.72	1.01	SMO1-1	Methylsterol monooxygenase 1-1 [Dichanthelium oligosanthes]	Metabolism	Global and Overview;Lipid metabolism	ko01100//Metabolic pathways;ko01110//Biosynthesis of secondary metabolites;ko00100//Steroid biosynthesis	K14423	GO:0031224//intrinsic component of membrane	GO:0003824//catalytic activity	GO:0006631//fatty acid metabolic process
Isoform0003794	0.06	0	0	12.43	15.03	6.31	3.33	2.11	1.71	3.73	0.63	1.2	1.58	1.12	2.47	1.26	4.34	1.33	6.39	5.81	11.8	-	-	-	-	-	-	-	-	-
Isoform0003796	4.55	6.27	4.43	25.48	30.6	19.66	47.18	42.83	47.3	9.99	9.51	11.63	17.66	16.69	7.78	11.8	18.78	21.83	34.29	30.8	36.37	tmem184c	Transmembrane protein 184-like protein [Dichanthelium oligosanthes]	-	-	-	-	-	-	-
Isoform0003803	9.48	1.7	12.11	15.55	3.97	12	0.12	0.33	3.12	23.7	38.43	5.23	12.52	32.38	15.6	44.81	44.79	6.27	28.36	34.24	13.42	AMAT	10-deacetylbaccatin III 10-O-acetyltransferase [Zea mays]	-	-	-	-	-	GO:0016746//transferase activity, transferring acyl groups	-
Isoform0003805	1.42	2.04	2.83	6.97	19.16	3.13	3.87	3.69	3.88	9.1	7.21	4.91	22.37	15.38	10.46	6.97	16.53	5.83	19.52	20	22.9	mkkA	PREDICTED: mitogen-activated protein kinase kinase kinase A-like [Zea mays]	-	-	-	-	-	GO:0004672//protein kinase activity	-
Isoform0003808	73.04	51.37	59.21	16.74	15.15	24.17	6.34	8.41	7.13	49.01	69.41	41.76	43.62	47.32	42.01	49.82	44.41	47.62	22.65	24.71	23.57	CXE2	gibberellin receptor GID1L2 [Zea mays]	-	-	-	-	-	-	-
Isoform0003816	5.84	17.93	16.74	18.21	2.59	3.93	0.35	2.42	0.33	9.1	10.88	4.77	12.77	4.27	7.93	11.23	3.25	12.89	2.37	3.65	5.81	ycf36	expressed protein [Oryza sativa Japonica Group]	-	-	-	-	-	-	-
Isoform0003823	1.17	0	3.86	0.07	10.5	35.64	25.45	97.9	63.59	4.19	2	0.07	2.24	2.71	0.37	1.09	0.45	0	4.69	2.35	3.86	PHS2	Alpha-glucan phosphorylase, H isozyme [Dichanthelium oligosanthes]	Metabolism	Global and Overview;Carbohydrate metabolism	ko01100//Metabolic pathways;ko01110//Biosynthesis of secondary metabolites;ko00500//Starch and sucrose metabolism	K00688	GO:0009536//plastid	GO:0004645//phosphorylase activity;GO:0043168//anion binding	GO:0005982//starch metabolic process;GO:0006950//response to stress
Isoform0003828	0.27	0.58	0.44	33.07	23.45	25.47	25.21	27.56	23.72	2.31	1.41	1.01	2.28	2.51	2.44	3.07	4.54	2.23	7.02	4.67	9.14	PUP11	PREDICTED: probable purine permease 11 [Zea mays]	-	-	-	-	-	-	-
Isoform0003846	0	0	0	7.96	2.36	9.04	0.46	0.72	0	12.89	1.82	8.01	0	0	2.59	0	0	0	7.87	12.2	2.07	PPCK2	phosphoenolpyruvate carboxylase kinase 1 [Sorghum bicolor]	-	-	-	-	-	GO:0004672//protein kinase activity;GO:0032550//purine ribonucleoside binding	GO:0006464//cellular protein modification process;GO:0006796//phosphate-containing compound metabolic process
Isoform0003850	4.53	2.98	5.67	67.92	105.96	66.97	43.44	54.35	37.03	5.46	3.49	4.76	6.02	3.66	4.7	4.82	3.88	4.17	8.1	8.54	8.27	BBX22	ORPHAN transcription factor [Zea mays]	-	-	-	-	-	GO:0001071//nucleic acid binding transcription factor activity;GO:0046914//transition metal ion binding	GO:0010468//regulation of gene expression
Isoform0003865	69.29	1.42	1.81	75.52	17.74	18.69	8.75	15.85	2.63	91.73	48.23	82.09	41.1	39.33	35.38	67.12	81.87	43.79	33.93	58.58	64.15	dnaJ	PREDICTED: LOC100280972 isoform X1 [Zea mays]	-	-	-	-	-	-	-
Isoform0003871	37.07	40.84	25.67	153.92	245.59	191.61	820.53	942.13	698.84	55.66	34.32	41.9	41.61	26.2	63.76	73.37	70.55	46.56	117.52	87.59	157.84	At5g45910	GDSL esterase/lipase [Dichanthelium oligosanthes]	-	-	-	-	-	GO:0016787//hydrolase activity	-
Isoform0003874	15.87	0	0.25	1.43	1.26	36.53	0	0.74	0	0	1.66	0	6.31	4.93	3.09	0	0	0	19.3	1.41	0	PP2A1	Serine/threonine-protein phosphatase PP2A-1 catalytic subunit [Dichanthelium oligosanthes]	Genetic Information Processing	Translation	ko03015//mRNA surveillance pathway	K04382	-	GO:0016791//phosphatase activity	GO:0006796//phosphate-containing compound metabolic process
Isoform0003877	180.42	211.62	207.41	20.6	10.82	17.83	1.27	1.3	0.78	229.7	254.16	279.41	196.82	171.5	223.67	250.5	187.91	226.25	118.48	145.6	125.18	-	-	-	-	-	-	-	-	-
Isoform0003880	0	72.92	0	72.6	0	41.04	0	0	1.29	19.32	63.11	56.01	90.55	159.68	146.22	103.24	18.09	182.79	36.95	109.75	0	SIGE	PREDICTED: RNA polymerase sigma factor sigE, chloroplastic/mitochondrial isoform X1 [Zea mays]	-	-	-	-	-	-	-
Isoform0003882	0	0	0	0	0	0	9.56	0	0	0	0	0	0	0	0	0	0	0	0	0	0	PEP1	phosphoenolpyruvate carboxylase [Sorghum bicolor]	Metabolism	Energy metabolism;Carbohydrate metabolism;Global and Overview	ko01100//Metabolic pathways;ko01120//Microbial metabolism in diverse environments;ko01200//Carbon metabolism;ko00710//Carbon fixation in photosynthetic organisms;ko00620//Pyruvate metabolism	K01595	GO:0044424//intracellular part	GO:0004611//phosphoenolpyruvate carboxykinase activity	GO:0006101//citrate metabolic process
Isoform0003884	1.25	0	0.45	7.52	20.23	9.4	6.78	2.51	6.63	1.12	0.69	0.68	2.2	1.52	2.54	1.96	3.31	2.95	4.62	3.36	4.98	HOX1	PREDICTED: homeobox-leucine zipper protein HOX1 isoform X2 [Setaria italica]	-	-	-	-	-	-	-
Isoform0003887	4.81	5.1	2.3	53.91	94.5	49.55	32.58	32.69	32	38.8	23.03	29.12	124.91	60.8	94.97	88.59	123.12	58.97	129.29	128.11	136.16	GBF3	bZIP transcription factor1 [Zea mays]	-	-	-	-	GO:0043231//intracellular membrane-bounded organelle	GO:0003677//DNA binding	GO:0010468//regulation of gene expression;GO:0034645//cellular macromolecule biosynthetic process
Isoform0003888	48.97	41.85	28.29	325.06	353.51	290.76	343.43	363.61	276.85	67.97	51.05	54.74	92.45	63.67	98.98	99.53	97.62	98.39	132.48	112.05	151.01	TET3	senescence-associated protein [Zea mays]	-	-	-	-	GO:0031224//intrinsic component of membrane	-	-
Isoform0003890	0	2.49	0	0.23	9.3	19.82	33	0.23	0.12	11.44	0.23	0	0.14	0.23	10.65	0.08	0.09	0.25	43.52	18.65	0.38	PED1	acetyl-CoA C-acyltransferase-like protein [Zea mays]	Metabolism;Cellular Processes	Lipid metabolism;Global and Overview;Amino acid metabolism;Transport and catabolism	ko01100//Metabolic pathways;ko01110//Biosynthesis of secondary metabolites;ko01130//Biosynthesis of antibiotics;ko04146//Peroxisome;ko01212//Fatty acid metabolism;ko00071//Fatty acid degradation;ko00280//Valine, leucine and isoleucine degradation;ko01040//Biosynthesis of unsaturated fatty acids;ko00592//alpha-Linolenic acid metabolism	K07513	-	GO:0016746//transferase activity, transferring acyl groups	-
Isoform0003892	1.98	2.25	0.73	2.21	0	5.35	0.57	0	1.12	1.03	1.44	1.69	0	0.74	1.28	0	0.93	0	0	0	0	PER42	peroxidase 42 Precursor precursor [Zea mays]	Metabolism	Biosynthesis of other secondary metabolites;Global and Overview	ko01100//Metabolic pathways;ko01110//Biosynthesis of secondary metabolites;ko00940//Phenylpropanoid biosynthesis	K00430	-	GO:0003824//catalytic activity;GO:0043169//cation binding;GO:0046906//tetrapyrrole binding	GO:0006950//response to stress;GO:0042743//hydrogen peroxide metabolic process;GO:0044710//single-organism metabolic process
Isoform0003893	48.08	46.46	45.95	5.77	0	4.68	0	8.66	4.92	31.34	43.2	37.01	24.88	20.3	9.2	27.51	25.9	14.06	10.48	16.06	0	yqaB	inhibitor of striate 1 [Zea mays]	-	-	-	-	-	GO:0003824//catalytic activity	GO:0006787//porphyrin-containing compound catabolic process
Isoform0003901	1.98	2.14	1.04	6.15	7.37	9.02	21.2	13.97	16.64	1.45	2.79	1.52	2.93	2.41	2.85	2.35	1.73	7.97	5.82	4.83	3.39	SINAT5	PREDICTED: E3 ubiquitin-protein ligase SINAT3-like [Setaria italica]	Genetic Information Processing	Folding, sorting and degradation	ko04120//Ubiquitin mediated proteolysis	K04506	-	-	-
Isoform0003914	11.06	9.2	13.26	133.09	194.92	95.13	77	79.37	49.86	139.19	66.32	90.82	220.13	115.09	142.14	109.87	158.84	100.92	173.79	162.82	216.88	Os09g0325700	probable protein phosphatase 2C 68 [Aegilops tauschii subsp. tauschii] [Aegilops tauschii]	Environmental Information Processing	Signal transduction	ko04075//Plant hormone signal transduction	K14497	-	-	-
Isoform0003918	117.42	183.05	108.55	77.88	74.56	73.34	32.44	15.8	44.25	71.57	68.61	89.5	12.99	20.2	19.37	6.01	3.6	25.67	10.24	9.32	2.79	-	-	-	-	-	-	-	-	-
Isoform0003926	20.85	40.76	6.16	4.19	19.2	16.82	22.09	18.16	16.73	11.3	8.61	17.97	11.08	6.97	2.84	2.44	3.57	6.73	3.71	2.28	2.2	TUBB3	tubulin beta-8 chain [Zea mays]	Cellular Processes	Transport and catabolism	ko04145//Phagosome	K07375	-	-	-
Isoform0003936	1.43	2.53	0	0	0	0	0	0	0	0	0	0	0.06	0	0	0	0	0	0	0	0	EGY3	Peptidase, M50 family [Zea mays]	-	-	-	-	GO:0031224//intrinsic component of membrane;GO:0042170//plastid membrane	GO:0070011//peptidase activity, acting on L-amino acid peptides	GO:0044267//cellular protein metabolic process
Isoform0003947	46.74	33.3	0	12.48	1.94	0	0	0	0	0	0	0	30.24	0	0.12	0	22.48	0	0	0	1.83	AVP1	vacuolar H+-translocating inorganic pyrophosphatase [Zea mays]	Metabolism	Energy metabolism	ko00190//Oxidative phosphorylation	K01507	-	GO:0003824//catalytic activity;GO:0015405//P-P-bond-hydrolysis-driven transmembrane transporter activity	GO:0006818//hydrogen transport;GO:0044763//single-organism cellular process
Isoform0003948	0	0	0	0	0	2.63	0	0	26.51	0	0	13.67	0	8.77	0	0	0	5.75	0	0	0	NMT3	Phosphoethanolamine N-methyltransferase 3 [Zea mays]	Metabolism	Lipid metabolism	ko00564//Glycerophospholipid metabolism	K05929	-	-	-
Isoform0003950	0.96	1.15	1.85	22.54	17.78	9.85	11.48	15.02	7.36	1.63	0.71	0.99	4.31	2.72	2.29	4.96	3.56	0.18	1.3	1.25	3.46	PUB35	PREDICTED: U-box domain-containing protein 35-like [Setaria italica]	-	-	-	-	-	-	-
Isoform0003954	297.6	299.99	169.83	203.79	229.1	253.4	258.33	278.83	342.07	128.91	156.26	188.1	56.3	53.5	38.95	10.71	7.76	46.99	12.73	12.19	5.5	At5g45910	Zea nodulation homolog1 precursor [Zea mays]	-	-	-	-	-	GO:0016787//hydrolase activity	-
Isoform0003957	2.31	19.14	0	0	0	0.01	0	0	0	0	0.01	0	0	0	0	8.42	8.93	0	8.21	0	7.05	ARF4	Auxin response factor 4 [Dichanthelium oligosanthes]	-	-	-	-	GO:0043231//intracellular membrane-bounded organelle	GO:0005515//protein binding	GO:0009719//response to endogenous stimulus;GO:0010468//regulation of gene expression
Isoform0003960	2.18	3.34	1.92	44.01	98.45	32.99	37.93	57.99	42.15	6.89	4.61	4.29	4.37	3.81	2.83	5.55	6.91	6.86	12.55	15.67	15.87	PER17	PREDICTED: peroxidase 17 [Setaria italica]	Metabolism	Global and Overview;Biosynthesis of other secondary metabolites	ko01100//Metabolic pathways;ko01110//Biosynthesis of secondary metabolites;ko00940//Phenylpropanoid biosynthesis	K00430	-	-	-
Isoform0003976	1.68	1.59	1.75	4.37	14.56	5.12	7.81	20.8	11.82	0.86	0	0	4.57	0.53	3.66	5.69	4.77	1.53	7.95	2.85	7.19	TPS9	PREDICTED: probable alpha,alpha-trehalose-phosphate synthase [UDP-forming] 9 [Zea mays]	Metabolism	Carbohydrate metabolism;Global and Overview	ko01100//Metabolic pathways;ko00500//Starch and sucrose metabolism	K16055	-	-	-
Isoform0003977	1.62	4.27	1.9	6.69	19.53	27.61	19.47	36.73	10.5	15.26	10.79	5.27	12.64	13.7	11.35	12.1	17.65	21.7	19.58	18.33	29.03	LPAT1	WAPL (Wings apart-like protein regulation of heterochromatin) protein [Zea mays]	Metabolism	Global and Overview;Lipid metabolism	ko01100//Metabolic pathways;ko01110//Biosynthesis of secondary metabolites;ko00564//Glycerophospholipid metabolism;ko00561//Glycerolipid metabolism	K00655	GO:0031224//intrinsic component of membrane;GO:0042170//plastid membrane	GO:0016411//acylglycerol O-acyltransferase activity	GO:0003006//developmental process involved in reproduction;GO:0006090//pyruvate metabolic process;GO:0006633//fatty acid biosynthetic process;GO:0006779//porphyrin-containing compound biosynthetic process;GO:0009668//plastid membrane organization;GO:0016109//tetraterpenoid biosynthetic process;GO:0044707//single-multicellular organism process;GO:0046341//CDP-diacylglycerol metabolic process;GO:00…
Isoform0003979	112.09	135.21	79.93	10.6	7.65	10.85	20.11	25.68	54.93	171.83	124.62	122.08	112.33	103.36	55.99	93.52	62.9	70.49	32.3	48.15	34.91	-	-	-	-	-	-	-	-	-
Isoform0003984	8.06	11.2	8.05	9.37	7.37	10.35	65.68	107.22	115.16	3.26	3.09	0.86	2.04	0.56	1.55	1.4	4.9	1.56	20.93	17.07	49.07	TIFY10A	uncharacterized LOC100384222 [Zea mays]	Environmental Information Processing	Signal transduction	ko04075//Plant hormone signal transduction	K13464	-	-	-
Isoform0003985	8.14	14.74	21.3	40.92	68.72	56.42	196.3	313.51	129.26	43.97	25.16	11.45	57.95	17.32	46.61	69.92	45.65	27.14	75.81	30.13	35.04	At2g44130	F-box/kelch-repeat protein [Dichanthelium oligosanthes]	-	-	-	-	-	-	-
Isoform0003987	120.55	81.54	118	13.99	8.65	13.89	0	0	0.12	127.89	168.39	171.85	136.32	145.65	128.84	153.36	134.36	148.12	73.63	96.49	66.3	At1g01500	Erythronate-4-phosphate dehydrogenase family protein isoform 1 [Theobroma cacao]	-	-	-	-	-	-	-
Isoform0003999	0	0	0.51	0	0.43	0	0	54.37	2.32	0	0	0.98	0	0	0	0	0	0	0	1.94	0	MGL	O-succinylhomoserine sulfhydrylase [Zea mays]	Metabolism	Metabolism of other amino acids;Amino acid metabolism	ko00270//Cysteine and methionine metabolism;ko00450//Selenocompound metabolism	K01761	GO:0044444//cytoplasmic part	GO:0016846//carbon-sulfur lyase activity;GO:0043168//anion binding	GO:0009087//methionine catabolic process;GO:0051260//protein homooligomerization
Isoform0004009	88.22	95.17	105.66	30.17	44.33	41.29	8.52	7.55	14.94	117	112.06	112.75	86	100.65	79.46	99.91	82.22	74.62	37.7	57.1	43.39	Os03g0232800	PREDICTED: lecithin-cholesterol acyltransferase-like 1 [Zea mays]	Metabolism	Lipid metabolism	ko00564//Glycerophospholipid metabolism	K06129	-	-	-
Isoform0004016	0.51	0	2.21	28.54	17.77	9.83	24.92	7.83	15.76	16.18	14.4	9.02	22.47	12.84	19.62	15.34	41.08	5.08	20.23	21.22	16.46	CLH1	Chlorophyllase-2, chloroplastic [Triticum urartu]	Metabolism	Metabolism of cofactors and vitamins;Global and Overview	ko01100//Metabolic pathways;ko01110//Biosynthesis of secondary metabolites;ko00860//Porphyrin and chlorophyll metabolism	K08099	-	-	-
Isoform0004020	3.11	0	0	8.14	13.2	12.11	3.96	17.52	4.34	6.79	0.53	2.58	14.66	3.68	0	6.49	6.52	2.13	24.25	10.54	17.16	PI4KG4	phosphatidylinositol 3- and 4-kinase family protein [Zea mays]	-	-	-	-	-	-	-
Isoform0004027	41.17	43.31	44.87	27.68	29.12	26.89	11.15	13.3	15.13	19.51	16.77	27.37	3.46	9.05	8.76	2.73	2.55	9.52	4.42	4.97	4.25	FLA10	Fasciclin-like arabinogalactan protein 8 [Dichanthelium oligosanthes]	-	-	-	-	-	-	-
Isoform0004035	3.63	7.59	3.09	19.1	71.04	36.01	165.49	104.13	85.53	14.1	8.05	7.03	22.34	5.88	12.98	6.28	18.67	22.06	46.05	32.7	48.84	KINB1	SNF1-related protein kinase regulatory subunit beta-1 [Dichanthelium oligosanthes]	-	-	-	-	-	-	-
Isoform0004040	1.53	0	4.52	0	14.04	16.94	79.36	112.66	60.37	17.43	3.71	0.11	9.43	3.67	2.53	3.05	1.14	0	8.68	8.49	12.04	LAC7	Laccase-7 [Zea mays]	-	-	-	-	GO:0005576//extracellular region	GO:0016682//oxidoreductase activity, acting on diphenols and related substances as donors, oxygen as acceptor	GO:0009808//lignin metabolic process
Isoform0004045	76.54	76.17	81.36	1.82	4.8	25.95	0.13	0.57	0.97	32.83	1.39	2.97	32.5	94.83	96.8	58.61	31.62	44.73	17.07	34.72	2.77	RPT2	RPT2-like protein [Sorghum bicolor]	-	-	-	-	-	-	GO:0050896//response to stimulus
Isoform0004048	108.96	124.02	173.11	55.08	49.26	54.93	8.56	12.75	14.26	148	219.86	137.84	144.02	233.32	139.57	175.1	138.38	119.69	116.79	138.59	118.69	NIP3-1	Aquaporin NIP3-1 [Dichanthelium oligosanthes]	-	-	-	-	-	-	GO:0051234//establishment of localization
Isoform0004050	301.51	184.69	381.71	177.94	127.11	141.8	24.77	31.06	31.85	317.35	280.72	408.45	88.17	235.48	188.52	192.67	138.24	214.66	196.91	214.15	254.8	NIP2-2	NOD26-like major intrinsic protein [Sorghum bicolor]	-	-	-	-	GO:0031224//intrinsic component of membrane	-	GO:0019755//one-carbon compound transport
Isoform0004058	0	0	0	0	0	0	0	0	0	0	3.11	0	0	0	5.16	0	0	0	5.69	0	0.1	2022-04-03	adenosine 5'-phosphosulfate reductase-like1 [Zea mays]	Metabolism	Energy metabolism;Global and Overview	ko01120//Microbial metabolism in diverse environments;ko00920//Sulfur metabolism	K05907	-	GO:0016671//oxidoreductase activity, acting on a sulfur group of donors, disulfide as acceptor	GO:0000097//sulfur amino acid biosynthetic process;GO:0019725//cellular homeostasis
Isoform0004070	0.23	0	0	5.06	12.26	6.82	17.08	9.45	8.45	4.29	2.87	2.96	15.88	8.02	11.82	17.28	18.39	9.5	17.1	12.87	14.42	Os01g0765400	PREDICTED: serpin-Z1-like [Setaria italica]	-	-	-	-	-	-	-
Isoform0004090	80.75	51.17	62.26	4.25	8.34	9.03	13.23	14.97	12.52	57.49	38.16	90.25	33.6	40.05	34.48	57.93	33.59	43.32	25.08	28.39	26.37	DIVARICATA	mcb1 protein [Zea mays]	-	-	-	-	-	GO:0005488//binding	-
Isoform0004093	0.2	0	0	0	0	0	4.73	0.3	0.24	0.21	0	0	0.59	0	0	0.13	0.3	0	1.38	0.79	0	WRKY33	WRKY53 - superfamily of TFs having WRKY and zinc finger domains [Zea mays]	Organismal Systems	Environmental adaptation	ko04626//Plant-pathogen interaction	K13424	-	GO:0003677//DNA binding	GO:0010468//regulation of gene expression
Isoform0004095	1.01	0.69	1.43	4.94	5.15	3.53	14.87	18.68	12.78	5.99	3.64	0.99	11.27	4.89	11.07	5.99	6.84	5.29	7.1	4.32	7.74	PHL1	PREDICTED: protein PHR1-LIKE 1-like [Setaria italica]	-	-	-	-	-	GO:0005488//binding	GO:0006725//cellular aromatic compound metabolic process;GO:0034641//cellular nitrogen compound metabolic process;GO:0046483//heterocycle metabolic process;GO:1901360//organic cyclic compound metabolic process
Isoform0004096	21.63	21.99	22.48	224.79	176.79	255.1	33.77	34.71	28.06	14.41	31.1	18.6	53.96	72.04	73.14	82.29	70.02	82.39	38.39	48	54.37	CXP;2-3	serine carboxypeptidase 1 precursor [Zea mays]	-	-	-	-	-	GO:0004180//carboxypeptidase activity	GO:0019538//protein metabolic process
Isoform0004101	0	0	0.07	16.79	32.44	11.37	9.77	4.09	3.65	10.8	2.48	1.51	5.18	4.36	3.71	2.96	8.19	0.72	36.67	26.67	46.87	Os06g0698300	PREDICTED: probable protein phosphatase 2C 59 [Setaria italica]	-	-	-	-	-	GO:0004721//phosphoprotein phosphatase activity;GO:0043169//cation binding	GO:0006464//cellular protein modification process
Isoform0004107	6.06	38.33	3.27	47.56	101.13	22.59	34.41	29.35	21.13	14.96	15.36	13.44	10.05	0.75	1.69	4.3	33.01	5.03	120.39	162.22	296.68	GOLS2	PREDICTED: galactinol synthase 2-like [Setaria italica]	Metabolism	Carbohydrate metabolism	ko00052//Galactose metabolism	K18819	-	GO:0016740//transferase activity	-
Isoform0004108	1.31	2.34	0	0.93	0	0	0	0	0	0.84	2.22	0	0	0	1.38	0.01	0	0	0	1.39	3.96	APY3	PREDICTED: probable apyrase 3 [Setaria italica]	Metabolism	Nucleotide metabolism	ko00230//Purine metabolism;ko00240//Pyrimidine metabolism	K14641	-	-	-
Isoform0004110	16.21	79.66	55.32	90.53	0	41.13	7.19	2.48	8.48	57.38	43.68	33.81	55.25	108.17	11.68	42.65	69.52	23.89	42.99	38.53	78.45	PAP2	PREDICTED: purple acid phosphatase 2-like [Setaria italica]	-	-	-	-	-	GO:0003824//catalytic activity;GO:0043169//cation binding	GO:0006796//phosphate-containing compound metabolic process
Isoform0004112	0	0	0.08	0.03	16.22	64.95	56.35	49.28	63.24	49.12	2.24	12.59	8.9	1.3	13.28	28.38	41.15	43.12	33.34	51.1	27.56	MODA	malic enzyme4 [Zea mays]	Metabolism	Carbohydrate metabolism;Energy metabolism;Global and Overview	ko01100//Metabolic pathways;ko01120//Microbial metabolism in diverse environments;ko01200//Carbon metabolism;ko00710//Carbon fixation in photosynthetic organisms;ko00620//Pyruvate metabolism	K00029	GO:0044444//cytoplasmic part	GO:0000166//nucleotide binding;GO:0004470//malic enzyme activity;GO:0043169//cation binding	GO:0006006//glucose metabolic process;GO:0006996//organelle organization;GO:0043648//dicarboxylic acid metabolic process;GO:0051259//protein oligomerization;GO:0051603//proteolysis involved in cellular protein catabolic process
Isoform0004113	36.14	0	42.52	0	0	0	0.06	0	0.3	0	58.24	12.22	28.88	0	0	0.1	0	0	0	0	0	MYB59	PREDICTED: transcription factor MYB59-like [Zea mays]	-	-	-	-	-	-	-
Isoform0004115	2.98	5.08	0	12.72	16.34	12.31	15.62	32.44	24.82	3.99	12.31	0	30.04	16.08	19.33	19.51	17.9	17.12	17.92	14.35	28.04	PDC2	PREDICTED: pyruvate decarboxylase 1-like [Setaria italica]	Metabolism	Global and Overview;Carbohydrate metabolism	ko01100//Metabolic pathways;ko01110//Biosynthesis of secondary metabolites;ko01130//Biosynthesis of antibiotics;ko00010//Glycolysis / Gluconeogenesis	K01568	-	GO:0016831//carboxy-lyase activity;GO:0019842//vitamin binding;GO:0043169//cation binding	-
Isoform0004121	215.63	102.33	184.41	38.94	0	10.88	1.65	0	0	207.01	32.87	85.74	5.42	7.35	21.14	56.34	42.72	14.87	0	14.58	0.83	Os11g0171300	fructose-bisphosphate aldolase [Zea mays]	Metabolism	Global and Overview;Energy metabolism;Carbohydrate metabolism	ko01100//Metabolic pathways;ko01110//Biosynthesis of secondary metabolites;ko01120//Microbial metabolism in diverse environments;ko01130//Biosynthesis of antibiotics;ko01200//Carbon metabolism;ko01230//Biosynthesis of amino acids;ko00710//Carbon fixation in photosynthetic organisms;ko00010//Glycolysis / Gluconeogenesis;ko00030//Pentose phosphate pathway;ko00051//Fructose and mannose metabolism	K01623	-	GO:0016832//aldehyde-lyase activity	GO:0006090//pyruvate metabolic process
Isoform0004124	18.07	29.38	30.69	22.79	19.41	16.99	8.05	8.99	12.15	10.57	12.99	13.16	4.34	4.53	4.22	3.13	3.36	3.8	2.71	4.25	2.31	SETH3	PREDICTED: probable arabinose 5-phosphate isomerase [Setaria italica]	-	-	-	-	-	GO:0003824//catalytic activity;GO:0005488//binding	-
Isoform0004125	0.45	0.54	0.2	1.67	1.02	1.03	3.06	4.71	3.97	5.92	0.96	0.66	6.73	3.33	5.94	3.15	2.99	1.76	9.02	5	8.62	GLYK	PREDICTED: D-glycerate 3-kinase, chloroplastic-like isoform X1 [Setaria italica]	Metabolism	Carbohydrate metabolism;Amino acid metabolism;Lipid metabolism;Global and Overview	ko01100//Metabolic pathways;ko01110//Biosynthesis of secondary metabolites;ko01130//Biosynthesis of antibiotics;ko01200//Carbon metabolism;ko00630//Glyoxylate and dicarboxylate metabolism;ko00260//Glycine, serine and threonine metabolism;ko00561//Glycerolipid metabolism	K15918	-	GO:0016772//transferase activity, transferring phosphorus-containing groups;GO:0036094//small molecule binding	GO:0006796//phosphate-containing compound metabolic process
Isoform0004130	17.05	22.79	22.11	19.18	17.56	18.81	8.89	8.39	19.38	8.34	12.59	11.72	4.82	4.48	5.89	1.87	1.38	6.39	1.37	2.59	0.88	At1g06890	PREDICTED: uncharacterized membrane protein At1g06890-like [Setaria italica]	-	-	-	-	GO:0031224//intrinsic component of membrane	-	-
Isoform0004134	0	0	0	3.28	1.99	0.8	0.66	0.37	1.57	0.24	0	0	1.46	0	1.47	0.31	0	0.91	2.61	1.2	2.87	DIVARICATA	MCB2 protein [Saccharum hybrid cultivar R570]	-	-	-	-	-	-	-
Isoform0004139	0	0	0	0	0	0	0	16.66	0	0.16	0	0	0.03	0	0	0	0	0	0	0	0	SPBC2A9.03	Transducin/WD40 repeat-like superfamily protein [Zea mays]	-	-	-	-	-	-	-
Isoform0004142	4.7	7.79	305.23	763.38	420.49	436.22	36.32	10.13	28.24	246.54	286.35	439.16	279.43	198.01	208.61	183.88	158.19	561.41	110.18	138.46	152.7	LHBC	Chlorophyll a-b binding protein of LHCII type III [Zea mays]	Metabolism	Energy metabolism;Global and Overview	ko01100//Metabolic pathways;ko00196//Photosynthesis - antenna proteins	K08914	GO:0009521//photosystem;GO:0031224//intrinsic component of membrane;GO:0031976//plastid thylakoid;GO:0044434//chloroplast part	GO:0043169//cation binding;GO:0046906//tetrapyrrole binding	GO:0006091//generation of precursor metabolites and energy;GO:0006464//cellular protein modification process
Isoform0004166	50.12	64.51	0	17.16	9.73	8.19	13.12	7.54	13.28	25.27	30.59	14.04	12.57	1.97	0.3	1.18	0.22	1.93	4.74	2.43	0.55	EXPA4	expansin [Oryza sativa Indica Group]	-	-	-	-	GO:0030312//external encapsulating structure	-	GO:0071555//cell wall organization
Isoform0004180	0.67	1.68	0	17.68	43.01	12.08	21	24.6	12.51	9.23	1.64	7.17	13.73	7.44	4.03	11.28	24.77	7.16	26.92	31.78	35.24	GA2OX1	gibberellin 2-beta-dioxygenase [Saccharum hybrid cultivar R570]	Metabolism	Metabolism of terpenoids and polyketides;Global and Overview	ko01110//Biosynthesis of secondary metabolites;ko00904//Diterpenoid biosynthesis	K04125	-	GO:0016705//oxidoreductase activity, acting on paired donors, with incorporation or reduction of molecular oxygen	GO:0044710//single-organism metabolic process
Isoform0004187	0	17.05	7.48	2.02	5.28	9.1	0	0	0	27.98	29.3	33.48	37.52	11.41	22.16	21.52	27.06	22.17	16.29	25.44	42.08	HSFC2B	PREDICTED: heat stress transcription factor C-2b-like [Setaria italica]	-	-	-	-	-	-	-
Isoform0004189	198.76	133.75	122.22	31.62	160.73	25.56	3.01	1.3	1.55	227.83	159.18	393.54	37.02	216.51	241.36	246.49	119.07	0	77.41	165.62	164.34	SIGE	PREDICTED: RNA polymerase sigma factor sigE, chloroplastic/mitochondrial isoform X1 [Zea mays]	-	-	-	-	-	-	-
Isoform0004195	1.94	1.77	2.88	20.52	25.38	21.08	19.8	28.24	19.09	4.46	6.18	2.48	10.28	6.88	7.07	14.76	15.39	12.25	8.49	11.71	13.48	-	-	-	-	-	-	-	-	-
Isoform0004196	374.21	333.5	497.27	104.11	98.74	89.98	25.79	25.52	30.63	244.09	289.18	386.41	211.68	226.51	199.83	246.13	216.64	193.73	133.16	148.56	155.61	PXMP2	mpv17 / PMP22 family protein [Zea mays]	Cellular Processes	Transport and catabolism	ko04146//Peroxisome	K13348	-	-	-
Isoform0004198	68.45	58.33	46.53	47.15	69.43	55.95	10.14	6.94	20.58	13.9	4.42	20.17	0.74	0.59	2.49	0.77	0.57	1.4	1.04	0.62	0	GN1	lichenase-2 precursor [Zea mays]	-	-	-	-	-	GO:0004553//hydrolase activity, hydrolyzing O-glycosyl compounds	GO:0044238//primary metabolic process
Isoform0004202	36.61	55.32	31.06	17.96	16.59	28.77	9.75	5.9	12.01	20.9	19.97	25.47	5.49	6.44	6.74	3.8	1.58	4.91	4.51	4.53	1.86	At4g26790	GDSL esterase/lipase [Zea mays]	-	-	-	-	-	-	-
Isoform0004214	0	0	0	0	1.32	5.33	0	0	123.83	43.51	0	0	0	137.01	158.19	191.99	1.95	0	0	0	96.93	TPT	Triose phosphate/phosphate translocator, chloroplastic [Zea mays]	-	-	-	-	GO:0031224//intrinsic component of membrane	-	GO:0051234//establishment of localization
Isoform0004224	69.61	56.76	90.2	76.66	29.25	54.95	6.91	8.96	9.72	63.66	43.43	57.19	54.08	29.69	40.36	60.73	36.93	37.24	35.71	37.37	49.2	NAS3	nicotianamine synthase 3 [Zea mays]	-	-	-	-	-	-	GO:0018130//heterocycle biosynthetic process
Isoform0004239	26.08	20.97	23.94	4.29	1.25	0	6.85	10.07	5.1	15.52	18.96	18.49	14.33	25.18	11.12	8.58	11.75	7.25	6.9	8.7	11.26	CODM	PREDICTED: LOW QUALITY PROTEIN: codeine O-demethylase-like [Setaria italica]	-	-	-	-	-	-	-
Isoform0004241	0.11	0.1	0.16	4.07	8.1	3.01	33.37	21.42	9.71	0.35	0.32	0.09	0.14	0	0.22	0.03	0.25	0.04	1.33	0.9	2.97	Kdm8	lysine-specific demethylase JMJ30-like isoform X1 [Aegilops tauschii subsp. tauschii] [Aegilops tauschii]	-	-	-	-	-	-	GO:0048511//rhythmic process;GO:0050789//regulation of biological process
Isoform0004247	785.95	499	698.33	158.93	118.01	151.54	43.8	51.31	58.11	400.79	503.42	653.33	229.31	405.71	235.35	240.25	240.28	280.39	124.79	156.98	122.45	Os11g0171300	PREDICTED: fructose-bisphosphate aldolase, chloroplastic-like [Setaria italica]	Metabolism	Global and Overview;Energy metabolism;Carbohydrate metabolism	ko01100//Metabolic pathways;ko01110//Biosynthesis of secondary metabolites;ko01120//Microbial metabolism in diverse environments;ko01130//Biosynthesis of antibiotics;ko01200//Carbon metabolism;ko01230//Biosynthesis of amino acids;ko00710//Carbon fixation in photosynthetic organisms;ko00010//Glycolysis / Gluconeogenesis;ko00030//Pentose phosphate pathway;ko00051//Fructose and mannose metabolism	K01623	-	GO:0016832//aldehyde-lyase activity	GO:0006090//pyruvate metabolic process
Isoform0004262	0.9	0.47	0.3	32.34	25.07	19.74	38.67	17.09	165.85	8.69	4.75	1.49	1.66	0.1	6.18	0.64	1.24	8.16	4.81	5.4	19.39	SALT	beta-glucosidase aggregating factor [Sorghum bicolor]	-	-	-	-	-	-	-
Isoform0004266	0.85	1.57	1.61	14.61	16.7	7.56	14.47	18.22	20.43	7.06	4.19	6.07	18.12	10.51	16.16	24.68	24.73	10.42	16.21	16.6	14.23	At1g06640	PREDICTED: 1-aminocyclopropane-1-carboxylate oxidase homolog 1-like [Setaria italica]	-	-	-	-	-	-	-
Isoform0004268	0	0	0	0.71	0	0	0	0	0	0	0	0	10.32	0	0	0	5.13	0	13.58	0	6.07	-	-	-	-	-	-	-	-	-
Isoform0004279	4.53	10.53	4.91	3.67	6.66	14.87	1.21	0.72	1.61	8.33	13.32	37.23	29.76	29.43	20.72	33.05	50.84	14.16	44.9	56.28	57.26	NPF3.1	PREDICTED: protein NRT1/ PTR FAMILY 3.1-like [Setaria italica]	-	-	-	-	-	-	-
Isoform0004281	0.62	0.29	0.21	0.53	5.85	0.77	0.39	0.37	0.69	0.96	5.93	0.62	0.69	0.81	6.87	1.5	1.1	1.06	0.38	5.13	11.62	-	-	-	-	-	-	-	-	-
Isoform0004283	33.53	88.62	72.17	24.68	32.99	20.35	29.74	34.81	23	35.43	11.61	36.32	9.01	1.91	4.26	2.31	1.8	10.11	4.64	2.26	0.73	PRX74	peroxidase 1 precursor [Zea mays]	Metabolism	Global and Overview;Biosynthesis of other secondary metabolites	ko01100//Metabolic pathways;ko01110//Biosynthesis of secondary metabolites;ko00940//Phenylpropanoid biosynthesis	K00430	-	-	-
Isoform0004286	0.28	0.58	0.08	1.73	2	1.65	1.23	0.4	1.07	5.69	1.41	0.72	0.56	0.39	0.63	0.49	10.84	0.88	47.92	35.89	51.41	-	-	-	-	-	-	-	-	-
Isoform0004288	47.46	54.99	36.6	1.31	1.54	2.76	1.36	0.44	0.88	16.16	23.3	26.39	4.99	13.49	2.29	3.21	11.59	6.3	1.77	3.71	1.27	At5g03610	GDSL esterase/lipase [Dichanthelium oligosanthes]	-	-	-	-	-	GO:0016787//hydrolase activity	-
Isoform0004292	0.91	6.84	0.54	3.55	0.77	8.68	1.42	0.66	1.82	27.84	7.58	10.08	36.08	22.43	35.15	36.45	30.68	7.75	61.17	38.41	81.98	-	-	-	-	-	-	-	-	-
Isoform0004296	8.29	6.12	5.66	3.9	2.84	7.21	0	0.34	0	3.55	5.85	0.86	0.85	1.61	0	1	0	1.08	1.55	0	0.33	CAB2R	light harvesting chlorophyll a/b binding protein1 [Zea mays]	Metabolism	Energy metabolism;Global and Overview	ko01100//Metabolic pathways;ko00196//Photosynthesis - antenna proteins	K08912	GO:0009521//photosystem;GO:0031224//intrinsic component of membrane	GO:0043169//cation binding;GO:0046906//tetrapyrrole binding	GO:0006091//generation of precursor metabolites and energy;GO:0006464//cellular protein modification process
Isoform0004300	19.34	91.87	0	27.46	167.06	57.95	131.3	46.88	63.77	24.87	75.71	39.37	4.44	7.69	3.54	1.56	4.29	0	7.17	13.63	8.6	GLU2	cyanogenic beta-glucosidase dhurrinase-2 [Sorghum bicolor]	Metabolism	Metabolism of other amino acids;Global and Overview;Biosynthesis of other secondary metabolites;Carbohydrate metabolism	ko01100//Metabolic pathways;ko01110//Biosynthesis of secondary metabolites;ko00500//Starch and sucrose metabolism;ko00940//Phenylpropanoid biosynthesis;ko00460//Cyanoamino acid metabolism	K01188	GO:0009536//plastid	GO:0015926//glucosidase activity	GO:0009755//hormone-mediated signaling pathway;GO:0044238//primary metabolic process
Isoform0004313	4.85	5.36	5.96	6.36	23.39	11.84	101.14	134.91	44.05	7.65	3.25	2.22	3.99	3.86	4.01	2.48	3.19	3.28	4.13	1.35	2.28	Os07g0684100	PREDICTED: thioredoxin-like 1-1, chloroplastic [Setaria italica]	-	-	-	-	-	-	GO:0044699//single-organism process
Isoform0004318	5.23	3.73	3.01	3.58	4.05	7	28.19	38.4	13.9	1.25	3.38	1.7	1.49	3.41	4.38	4.54	4.58	1.12	2.17	2	3.67	Rv1106c	dihydroflavonol-4-reductase [Zea mays]	Metabolism	Global and Overview;Metabolism of terpenoids and polyketides	ko01130//Biosynthesis of antibiotics;ko00900//Terpenoid backbone biosynthesis;ko00909//Sesquiterpenoid and triterpenoid biosynthesis	K15891	GO:0031090//organelle membrane;GO:0043231//intracellular membrane-bounded organelle	GO:0016616//oxidoreductase activity, acting on the CH-OH group of donors, NAD or NADP as acceptor;GO:0048037//cofactor binding	GO:0006714//sesquiterpenoid metabolic process;GO:0009746//response to hexose;GO:0009787//regulation of abscisic acid-activated signaling pathway;GO:0009814//defense response, incompatible interaction;GO:0033554//cellular response to stress;GO:0034285//response to disaccharide;GO:0043094//cellular metabolic compound salvage
Isoform0004321	2.11	1.32	0.87	31.43	59.95	30.18	50.92	40.19	36.39	4.72	1.42	0.96	4.21	1.55	4.26	4.28	5.29	16.43	23.08	22.5	31.02	Sb03g046810	Peroxidase 12 [Zea mays]	Metabolism	Global and Overview;Biosynthesis of other secondary metabolites	ko01100//Metabolic pathways;ko01110//Biosynthesis of secondary metabolites;ko00940//Phenylpropanoid biosynthesis	K00430	-	-	-
Isoform0004324	13.03	18.07	19.45	86.64	67.28	97.59	141.02	161.19	133.97	29.25	30.76	24.81	74.2	50.05	61.15	75.42	57.92	69.1	98.79	106.94	84.61	MORF8	DAG protein [Zea mays]	-	-	-	-	-	-	-
Isoform0004325	157.75	157.06	70.29	13.75	29.66	55.88	18.14	10.58	41.58	22.33	94.29	64.68	17.45	18.44	12.13	0.14	0.37	15.39	3.22	2.99	0.28	At5g45670	anther-specific proline-rich protein APG precursor [Zea mays]	-	-	-	-	-	-	-
Isoform0004334	3.77	1.35	0	0	0	0	17.54	20.37	0	0	2.57	0	9.65	8.83	0	6.08	7.95	1.59	22.19	10.51	0	GLC1	glucan endo-1,3-beta-glucosidase precursor [Zea mays]	-	-	-	-	-	GO:0008422//beta-glucosidase activity	GO:0006950//response to stress;GO:0044238//primary metabolic process
Isoform0004339	21.67	12.36	11.16	44.6	16.11	58.32	165.23	132.98	103.85	18.74	42.92	26.35	16.32	11.99	22.08	22.28	22.47	24.41	18.86	11.29	25.03	WRKY70	PREDICTED: probable WRKY transcription factor 70 [Setaria italica]	-	-	-	-	-	-	-
Isoform0004374	31.53	46.87	45.83	10.23	3.68	5.33	0.39	0.85	1.97	13.63	14.71	19.45	1.69	10.44	2.78	1.27	2.2	4.76	1.68	3.64	0.76	ROMT	PREDICTED: trans-resveratrol di-O-methyltransferase-like [Setaria italica]	-	-	-	-	-	-	-
Isoform0004378	4.64	6	9.7	0.42	0.2	1.57	0.44	0.33	0.97	0.82	0.45	0.73	2.54	1.01	0.89	0.99	0.38	3.42	2.96	1.81	1.91	-	-	-	-	-	-	-	-	-
Isoform0004384	2.96	50.24	35.79	124.18	99.88	105.97	1.54	28.91	5.88	46.74	21	23.31	28.38	34.56	43.85	27.9	27.35	20.86	30.04	42	27.64	ZEP	zeaxanthin epoxidase2 [Zea mays]	Metabolism	Global and Overview;Metabolism of terpenoids and polyketides	ko01100//Metabolic pathways;ko01110//Biosynthesis of secondary metabolites;ko00906//Carotenoid biosynthesis	K09838	-	-	-
Isoform0004398	45.1	43.42	50.38	4.08	2.72	3.63	36.01	32.52	32.55	66.34	60.12	46.74	53.19	69.91	53.23	57.15	50.03	58.03	47.03	48.32	48.07	At3g50210	iron ion binding protein [Zea mays]	-	-	-	-	-	GO:0016705//oxidoreductase activity, acting on paired donors, with incorporation or reduction of molecular oxygen;GO:0043169//cation binding	GO:0044710//single-organism metabolic process
Isoform0004407	218.48	246.12	224.47	20.15	16.16	19.87	1.55	2.42	2.13	188.79	213.76	241.61	156.73	148.28	115.78	279.4	228.53	237.64	101.4	100.85	81.3	COL4	PREDICTED: two-component response regulator-like PRR37 [Zea mays]	-	-	-	-	-	-	-
Isoform0004411	141.8	161.86	75.03	3.43	7.95	1.33	3.47	8.57	2.7	4.75	0	198.25	26.43	61.76	37.89	18.65	56.56	93.54	3.48	18.23	4.74	ZB8	phenylalanine ammonia-lyase [Zea mays]	Metabolism	Biosynthesis of other secondary metabolites;Amino acid metabolism;Global and Overview	ko01100//Metabolic pathways;ko01110//Biosynthesis of secondary metabolites;ko00940//Phenylpropanoid biosynthesis;ko00360//Phenylalanine metabolism	K10775	GO:0044424//intracellular part	GO:0016841//ammonia-lyase activity	GO:0006558//L-phenylalanine metabolic process;GO:0009699//phenylpropanoid biosynthetic process
Isoform0004418	66.11	107.67	54.42	28.99	26.76	35.92	19.15	15.53	25.26	42.1	35.5	47.45	17.15	18.63	13	6.44	5.85	19.22	7.72	7.08	1.88	At5g45910	esterase [Zea mays]	-	-	-	-	-	-	-
Isoform0004421	1.79	0.42	1.28	0	0	4.99	3.98	4.53	0.65	0	0	0	0	4.38	2.2	0.35	0.81	5.91	2.08	2.72	2.58	LEGA	legumin-like protein [Zea mays]	-	-	-	-	-	-	-
Isoform0004422	3.08	1.39	0	0	0	0	0.12	0	0	0	0	1.51	0	0	0	0	1.99	0	0	0	0	At1g71810	PREDICTED: ABC(yeast) homolog1 isoform X1 [Zea mays]	-	-	-	-	GO:0009536//plastid	GO:0016772//transferase activity, transferring phosphorus-containing groups;GO:0032550//purine ribonucleoside binding	GO:0006464//cellular protein modification process;GO:0006796//phosphate-containing compound metabolic process;GO:0009411//response to UV;GO:0009812//flavonoid metabolic process;GO:0034285//response to disaccharide
Isoform0004427	0	0	0	2.59	0.71	1.01	2.08	2.17	1.4	2.02	0	0	0.91	0	2.48	4.82	2.47	1.87	1.66	2.68	0.1	-	-	-	-	-	-	-	-	-
Isoform0004435	0	0	0.29	4.59	8.88	0.33	7.84	0.21	8.21	0	0.27	0	1.73	0.24	0	2.51	0.63	0	0.23	0.67	0	SBT1.6	Subtilisin-like protease SBT1.9 [Zea mays]	-	-	-	-	-	-	GO:0019538//protein metabolic process
Isoform0004446	2.42	0	0.62	0	0	0	1.1	5	0	0	3.79	2.28	5.63	6.03	8.44	2.32	3.34	4.51	3.47	3.29	1.89	ALDH6B2	PREDICTED: methylmalonate-semialdehyde dehydrogenase [acylating], mitochondrial [Setaria italica]	Metabolism	Metabolism of other amino acids;Global and Overview;Amino acid metabolism;Carbohydrate metabolism	ko01100//Metabolic pathways;ko01200//Carbon metabolism;ko00562//Inositol phosphate metabolism;ko00280//Valine, leucine and isoleucine degradation;ko00410//beta-Alanine metabolism;ko00640//Propanoate metabolism	K00140	-	GO:0016903//oxidoreductase activity, acting on the aldehyde or oxo group of donors	GO:0044710//single-organism metabolic process
Isoform0004448	0	3.87	4.02	37.02	93.21	38.78	0	21.49	0	0.25	5.9	0	35.6	2.37	4.17	4.86	17.02	0	21.55	0	9.01	ctps2	CTP synthase family protein [Zea mays]	Metabolism	Global and Overview;Nucleotide metabolism	ko01100//Metabolic pathways;ko00240//Pyrimidine metabolism	K01937	-	-	-
Isoform0004457	12.41	26.87	18.67	7.48	3.11	3.4	2.81	0.89	3.31	25.51	22.56	25.83	11.8	10.87	10.16	10.23	13.52	9.97	10.32	13.09	9.44	TS2	PREDICTED: sex determination protein tasselseed-2 [Setaria italica]	-	-	-	-	-	GO:0003824//catalytic activity	GO:0044707//single-multicellular organism process;GO:0044710//single-organism metabolic process
Isoform0004460	14.21	17.24	16.8	62.7	111.63	107.96	571.39	543.75	430.22	25.53	5.47	13.63	6.54	5.79	10.07	15.82	23.93	13.33	40.39	27.94	27.95	BBD1	PREDICTED: bifunctional nuclease-like [Setaria italica]	-	-	-	-	GO:0043231//intracellular membrane-bounded organelle	GO:0016788//hydrolase activity, acting on ester bonds	GO:0090304//nucleic acid metabolic process
Isoform0004461	3.01	9.94	9.81	18.63	84.48	43.67	19.67	27.46	2.61	50.77	24.24	24.8	83.63	36.3	84.52	75.9	41.73	0	81.46	74.32	31.84	-	-	-	-	-	-	-	-	-
Isoform0004479	31.28	99.1	83.6	11.97	60.55	0	9.09	5.74	6.93	43.52	113.47	39.01	56.28	5.68	77.55	80.01	104.08	16.7	97.84	48.76	76.6	ABCF5	ABC family 1 [Zea mays]	-	-	-	-	-	-	-
Isoform0004487	0.11	0	0.13	22.1	72.99	23.73	3.53	1.19	2.16	1.84	0.6	0.48	0.89	0.56	0.37	0.21	2.63	0.58	5.44	6.69	6.58	-	-	-	-	-	-	-	-	-
Isoform0004495	36.75	23.33	25.79	24.28	13.91	29.39	2.8	2.24	3.83	4.81	20.82	14.45	6.49	10.3	6.67	8.52	9.36	12.94	10.63	8.19	8.13	CXE18	gibberellin receptor GID1L2 precursor [Zea mays]	-	-	-	-	-	GO:0003824//catalytic activity	-
Isoform0004501	0	1.12	1.29	9.59	5.42	0	32.94	0	35.73	2.43	1.12	2.26	0	0	1.32	1.17	2.27	0	1.63	2.84	3.26	BBD1	Bifunctional nuclease [Dichanthelium oligosanthes]	-	-	-	-	GO:0043231//intracellular membrane-bounded organelle	GO:0016788//hydrolase activity, acting on ester bonds	GO:0090304//nucleic acid metabolic process
Isoform0004508	8.24	9.19	4.87	3.87	4.92	4.98	0.62	0.55	1.4	14.34	11.19	12.1	8.7	9.82	6.22	8.54	10.09	9.89	5.02	7.73	4.82	PSBS	chloroplast photosystem II 22 kDa protein [Saccharum hybrid cultivar R570]	Metabolism	Energy metabolism;Global and Overview	ko01100//Metabolic pathways;ko00195//Photosynthesis	K03542	-	-	-
Isoform0004511	466.18	0.92	1073.21	93.69	66.63	67.72	31.58	40.15	17.43	316.76	467.28	226.91	674.59	105.2	517.58	304.47	388.64	277.97	297.57	284.36	450.48	CYP73A5	cinnamic acid 4-hydroxylase [Sorghum bicolor]	Metabolism	Amino acid metabolism;Biosynthesis of other secondary metabolites;Global and Overview;Metabolism of cofactors and vitamins	ko01100//Metabolic pathways;ko01110//Biosynthesis of secondary metabolites;ko00940//Phenylpropanoid biosynthesis;ko00360//Phenylalanine metabolism;ko00941//Flavonoid biosynthesis;ko00945//Stilbenoid, diarylheptanoid and gingerol biosynthesis;ko00130//Ubiquinone and other terpenoid-quinone biosynthesis;ko01220//Degradation of aromatic compounds	K00487	-	GO:0016491//oxidoreductase activity;GO:0046906//tetrapyrrole binding;GO:0046914//transition metal ion binding	GO:0044710//single-organism metabolic process
Isoform0004513	26.52	23.76	23.18	20.62	13.33	18.6	2.39	4.13	2.72	38.2	52.48	23.23	46.65	42.45	37.57	35.63	31.64	27.07	24.29	21.14	24.23	-	-	-	-	-	-	-	-	-
Isoform0004514	3.72	3.36	0.6	0.81	8.46	17.09	42.28	5.2	64.7	4.91	14.49	9.55	105.29	39.82	122.87	139.53	263.83	185.5	424.06	302.1	326.04	PRP2	extensin-like repeat protein [Medicago truncatula]	-	-	-	-	-	-	-
Isoform0004527	0.81	1.36	0.43	102.45	238.39	90.61	74.07	64.83	44.28	107.42	15.97	27.39	57.71	30.2	40.28	30.78	95.5	26.02	329.09	245.79	416.48	Os06g0698300	PREDICTED: probable protein phosphatase 2C 59 [Setaria italica]	-	-	-	-	-	GO:0004721//phosphoprotein phosphatase activity;GO:0043169//cation binding	GO:0006464//cellular protein modification process
Isoform0004553	0.93	0.39	0.3	3.96	1.65	2.09	0.93	1.4	2.32	3.58	4.9	6.01	7.58	5.49	8.6	8.42	8.87	7.02	5.13	6.61	5.91	-	-	-	-	-	-	-	-	-
Isoform0004555	45.83	16.2	35.92	14.29	15.75	5.33	2.47	8.79	0	14.93	25.28	22.65	37.92	0	16.72	5.97	30.22	29.22	11.59	15.22	9.92	-	-	-	-	-	-	-	-	-
Isoform0004562	1.35	0.58	0.51	0.17	0.23	0	0	0	0	1.41	0	1.85	0.28	0	0.62	0.21	1.05	0	0	0	0.8	LPA1	protein containing PDZ domain a K-box domain and a TPR region [Zea mays]	-	-	-	-	GO:0009526//plastid envelope;GO:0009532//plastid stroma;GO:0031976//plastid thylakoid;GO:0044434//chloroplast part	-	GO:0016109//tetraterpenoid biosynthetic process;GO:0032958//inositol phosphate biosynthetic process
Isoform0004564	0	0	0	0	0	0	0	225.4	0	0	0	0	0	0	0	0	0	0	0	0	0	RFS2	alkaline alpha galactosidase 1 [Zea mays]	Metabolism	Carbohydrate metabolism	ko00052//Galactose metabolism	K06617	-	-	-
Isoform0004570	25	34.47	31.04	6.53	6.87	7.95	2.43	3.48	5.5	12.62	9.71	11.63	5.01	3.61	5.39	2.5	2.58	3.72	3.2	3.1	1.85	-	-	-	-	-	-	-	-	-
Isoform0004571	0.9	0.43	0.24	8.52	8.62	3.83	10.6	4.04	7.47	4.28	2.42	0.51	11.98	7.25	7.99	9.49	19.34	5.01	40.4	26.74	42.15	ERF1-3	eukaryotic peptide chain release factor subunit 1-1 [Zea mays]	Genetic Information Processing	Translation	ko03015//mRNA surveillance pathway	K03265	-	GO:0003747//translation release factor activity	GO:0043624//cellular protein complex disassembly
Isoform0004573	0	0	0	12.41	35.2	0.25	13.91	1.84	6.69	0.53	0.46	0.2	0.18	4.18	9.35	0.18	43.6	6.81	13.3	48.13	97.85	ECU03_1610	embryonic protein DC-8 precursor [Zea mays]	-	-	-	-	-	-	-
Isoform0004578	0	0.96	0.82	29.62	31.73	4.12	1.48	2.93	0.08	5.1	0	12.7	1.8	0	12.97	33.56	58.41	11.45	77.3	75.95	105.17	FTSH6	PREDICTED: ATP-dependent zinc metalloprotease FTSH 6, chloroplastic [Setaria italica]	-	-	-	-	-	GO:0032550//purine ribonucleoside binding	GO:0019538//protein metabolic process
Isoform0004583	0.28	0.94	2.22	8.04	12.23	8.63	6.98	1.45	4.93	5.9	2.65	1.65	12.42	8.14	7.01	8.42	6.45	5.58	22.55	9.65	8.09	SRP	stress-related protein [Zea mays]	-	-	-	-	-	-	-
Isoform0004588	4.02	5.52	2.8	10.33	3.54	3.62	1.36	1.81	2.04	7.05	8.78	2.15	15.92	75.68	9.77	10.69	294.48	9.41	7.22	9.36	5.01	PPDK2	pyruvate phosphate dikinase [Sorghum bicolor]	Metabolism	Global and Overview;Energy metabolism;Carbohydrate metabolism	ko01100//Metabolic pathways;ko01120//Microbial metabolism in diverse environments;ko01200//Carbon metabolism;ko00710//Carbon fixation in photosynthetic organisms;ko00620//Pyruvate metabolism	K01006	-	GO:0004672//protein kinase activity;GO:0032550//purine ribonucleoside binding	GO:0006464//cellular protein modification process;GO:0006796//phosphate-containing compound metabolic process
Isoform0004590	227.67	134.47	168.45	28.65	24.92	29.92	37.96	54.69	31.08	63.28	101.18	47.36	34.68	30.07	46.15	23.33	26.72	33.66	17.76	11.92	14.28	LOGL9	PREDICTED: probable cytokinin riboside 5'-monophosphate phosphoribohydrolase LOGL9 [Setaria italica]	-	-	-	-	-	-	-
Isoform0004605	0	0	0	0.6	1.13	0	0.82	0.91	1.47	0.13	0.71	0	0	0	0.15	0	0.95	0	0.92	0	0	At2g26850	PREDICTED: cyclin-like F-box isoform X1 [Zea mays]	-	-	-	-	-	-	-
Isoform0004614	5.73	1.15	2.29	116.56	190.42	47.23	71.18	39.23	14.15	28.8	13.12	6.29	8.55	18.49	15.84	21.09	47.28	15.31	96.71	101.55	137	COR410	dehydrin [Sorghum bicolor]	-	-	-	-	-	-	-
Isoform0004615	47.03	66.33	39.1	18.82	23.98	28.55	19.43	27.3	26.34	14.27	26.39	28.31	11.69	6.18	5.47	2.01	0.37	10.64	2.33	0.89	1.07	pod	PREDICTED: peroxidase A2-like [Setaria italica]	Metabolism	Global and Overview;Biosynthesis of other secondary metabolites	ko01100//Metabolic pathways;ko01110//Biosynthesis of secondary metabolites;ko00940//Phenylpropanoid biosynthesis	K00430	-	GO:0003824//catalytic activity;GO:0043169//cation binding;GO:0046906//tetrapyrrole binding	GO:0006950//response to stress;GO:0044710//single-organism metabolic process
Isoform0004621	0	0	0	0.79	0.78	0.2	0.22	0.26	0	0.29	0.53	0	0	0	0.27	0.47	0.58	0.24	0	1.01	0.78	AGAL1	alpha-galactosidase precursor [Zea mays]	Metabolism	Carbohydrate metabolism;Lipid metabolism;Glycan biosynthesis and metabolism	ko00052//Galactose metabolism;ko00561//Glycerolipid metabolism;ko00600//Sphingolipid metabolism;ko00603//Glycosphingolipid biosynthesis - globo series	K07407	-	-	-
Isoform0004625	3.91	1.12	8.24	12.6	44.56	21.78	48.33	5.62	58.09	18.77	31.88	39.32	21.77	33.31	69.4	100.8	103.32	60.09	206.06	83.54	170.56	At4g27520	PREDICTED: early nodulin-like protein 2 [Setaria italica]	-	-	-	-	-	-	-
Isoform0004626	0	0	0	39.64	62.37	23.81	45.89	36.38	17.97	25.03	11.93	0.89	30.79	2.27	21.6	62.86	127.32	18.88	325.82	245.97	357.85	-	-	-	-	-	-	-	-	-
Isoform0004630	5.53	7.58	2.12	2.62	2.87	7.39	3.58	1.58	2.58	1.26	4.34	3.17	1.29	1.49	1.32	0	0	1.17	0.64	0.62	0.07	-	-	-	-	-	-	-	-	-
Isoform0004632	3.21	0.59	2.29	0	1.4	5.96	0.87	2.27	1.27	3.63	3	0.71	0	9.41	4.88	1.74	9.01	1.56	27.44	9.38	27.21	NAC48	NAC23 [Saccharum officinarum]	-	-	-	-	GO:0043231//intracellular membrane-bounded organelle	-	GO:0010468//regulation of gene expression;GO:0034645//cellular macromolecule biosynthetic process
Isoform0004643	171.49	228.33	357.67	49.66	22.81	48.93	8.51	8.04	7.74	134.24	267.92	167.84	173.16	51.35	93.85	66.05	30.24	29.85	16.16	30.98	5.67	-	-	-	-	-	-	-	-	-
Isoform0004653	0	0.17	0	24.78	42.66	43.52	17.76	4.95	0	112.81	0.89	0	10.75	11.56	10.22	62.4	123.86	13.41	362.83	163.18	405.85	-	-	-	-	-	-	-	-	-
Isoform0004665	49.31	41.47	37.83	21.64	10.69	28.91	0.42	0.27	0.28	45.34	48.04	33.56	42.15	39.53	46.77	66.42	46.23	45.33	25.39	38.42	27.47	-	-	-	-	-	-	-	-	-
Isoform0004666	1.99	3.92	3.07	0	0.69	0	2.09	0	1.17	2.07	0	2.68	0.85	0	0	0	0	0	0.88	0	0	SETH3	PREDICTED: probable arabinose 5-phosphate isomerase [Setaria italica]	-	-	-	-	-	GO:0003824//catalytic activity;GO:0005488//binding	-
Isoform0004669	55.64	74.57	59.41	6.55	7.85	5.91	4.94	7.07	8.05	51.76	61.87	65.56	15.5	26.88	14.52	20.53	18.79	28.07	9.16	9.86	3.75	MYB4	Transcription repressor MYB4 [Dichanthelium oligosanthes]	-	-	-	-	-	GO:0005488//binding	-
Isoform0004680	5.07	6.18	3.82	6.02	6.65	4.36	0.15	0.58	0.29	3.8	3.68	8.16	3.33	3.01	2.81	1.42	3.67	3.56	4.92	3.96	4.89	DIVARICATA	ScMYB42 protein [Saccharum hybrid cultivar Co 86032]	-	-	-	-	-	GO:0005488//binding	-
Isoform0004684	36.53	28.65	19.63	9.46	12.85	17.37	12.26	8.41	17.91	7.57	15.86	24.31	7.78	7.04	5.96	2.08	1.24	9.83	3.1	1.29	0	At1g28580	esterase precursor [Zea mays]	-	-	-	-	-	-	-
Isoform0004686	82.83	103.03	100.94	63.1	104.1	79.14	4.2	8.87	3.82	76.5	73.26	61.82	85.91	80.62	74.55	68.03	78.35	51.29	46.49	36.13	45.18	COL4	PREDICTED: zinc finger protein CONSTANS-LIKE 1-like [Setaria italica]	-	-	-	-	-	-	-
Isoform0004694	12.33	15.47	11.36	11.21	9.25	19.69	1.25	2.31	0	8.14	12.4	6.91	3.96	4.54	3.03	6.58	4.78	3.92	3.69	4.73	4.83	CAP10B	Chlorophyll a-b binding protein CP24 10B, chloroplastic [Dichanthelium oligosanthes]	Metabolism	Global and Overview;Energy metabolism	ko01100//Metabolic pathways;ko00196//Photosynthesis - antenna proteins	K08917	GO:0009523//photosystem II;GO:0009526//plastid envelope;GO:0031224//intrinsic component of membrane;GO:0031976//plastid thylakoid;GO:0044434//chloroplast part	GO:0046906//tetrapyrrole binding	GO:0000097//sulfur amino acid biosynthetic process;GO:0006091//generation of precursor metabolites and energy;GO:0006970//response to osmotic stress;GO:0006996//organelle organization;GO:0031399//regulation of protein modification process;GO:1990066//energy quenching
Isoform0004699	5.28	9.41	4.15	15.13	14.93	12.18	80.68	93.89	82.44	57.04	33.12	21.42	100.06	59.16	83.42	61.25	65.42	45.52	88.29	62.92	84.86	-	-	-	-	-	-	-	-	-
Isoform0004705	24.38	32.05	36.86	15.25	14.78	12.83	5.75	6.16	1.1	31.71	37.51	42.59	32.45	20.63	33.7	28.67	26.94	22.13	15.12	27.44	26	-	-	-	-	-	-	-	-	-
Isoform0004707	2.33	2.07	1.31	7.67	6.34	9.31	19.64	17.65	16.12	2.1	4.9	3.13	6.91	6.76	6.38	5.87	3.77	8.86	7.87	5.55	5.63	SAE1A	ubiquitin-like 1-activating enzyme E1A [Zea mays]	Genetic Information Processing	Folding, sorting and degradation	ko04120//Ubiquitin mediated proteolysis	K10684	-	-	-
Isoform0004715	13.46	19.79	16.47	5.64	8.59	9.63	7.17	6.78	8.92	9.26	12.59	13.36	4.86	1.73	1.79	0.51	0.37	5.16	2.27	1.65	0.53	-	-	-	-	-	-	-	-	-
Isoform0004716	40.2	48.12	29.83	26.77	15.2	25.69	2.1	0.86	0.67	30.09	44.1	21.97	27.52	20.66	17.88	16.74	12.53	9.55	10.22	15.33	8.33	CAP10B	Chlorophyll a-b binding protein CP24 10B, chloroplastic [Dichanthelium oligosanthes]	Metabolism	Energy metabolism;Global and Overview	ko01100//Metabolic pathways;ko00196//Photosynthesis - antenna proteins	K08917	GO:0009521//photosystem;GO:0031224//intrinsic component of membrane	GO:0046906//tetrapyrrole binding	GO:0006091//generation of precursor metabolites and energy;GO:0006464//cellular protein modification process
Isoform0004718	212.09	249.94	233.88	14.93	23.36	45.28	5.84	10.2	19.72	232.92	223.31	222.37	237.73	194.81	110.61	158.83	124.82	222.91	24.33	84.38	43.27	CPEFG	PREDICTED: elongation factor G-2, chloroplastic-like [Zea mays]	-	-	-	-	-	-	-
Isoform0004725	598.04	549.29	0.68	95.61	40.16	101.85	19.34	46.4	18.36	193	4.67	3.84	216.86	12.04	107.97	62.81	10.54	0	53.3	63.33	5.13	At1g32060	Phosphoribulokinase, chloroplastic [Dichanthelium oligosanthes]	Metabolism	Energy metabolism;Global and Overview	ko01100//Metabolic pathways;ko01120//Microbial metabolism in diverse environments;ko01200//Carbon metabolism;ko00710//Carbon fixation in photosynthetic organisms	K00855	-	GO:0016301//kinase activity;GO:0032550//purine ribonucleoside binding	GO:0006796//phosphate-containing compound metabolic process;GO:0044238//primary metabolic process
Isoform0004728	115.52	160.39	53.03	33.61	36.24	46.4	27.67	28.91	36.78	30.5	81.58	63.05	26.82	15.33	16.94	6.38	3.39	18.57	8.42	9.57	2.41	PER43	PREDICTED: peroxidase 43-like [Setaria italica]	Metabolism	Global and Overview;Biosynthesis of other secondary metabolites	ko01100//Metabolic pathways;ko01110//Biosynthesis of secondary metabolites;ko00940//Phenylpropanoid biosynthesis	K00430	-	-	-
Isoform0004733	0	0.23	0	1.09	3.26	4.64	0.58	0.73	0	0.16	1.25	1.89	2.72	6.33	2.74	1.21	0.97	0.37	1.88	0.79	3.19	AHG1	probable protein phosphatase 2C 37 [Zea mays]	Environmental Information Processing	Signal transduction	ko04075//Plant hormone signal transduction	K14497	-	-	-
Isoform0004740	1.07	9.6	0.3	104.64	9.58	88.91	3.12	0.85	25.92	0.74	3.47	1.5	1.61	3.23	2.74	1.4	6.23	4.35	9.96	8.75	8.02	BSPA	bark storage protein A-like [Aegilops tauschii subsp. tauschii] [Aegilops tauschii]	-	-	-	-	-	-	GO:0055086//nucleobase-containing small molecule metabolic process
Isoform0004749	1.58	1.32	1.02	5.11	4.48	3.13	15.3	22.72	10.26	1.97	2.58	0.74	1.3	1.33	1.22	1.67	1.44	1.3	3.2	1.47	2.48	TSC10B	3-ketodihydrosphingosine reductase precursor [Saccharum hybrid cultivar R570]	Metabolism	Lipid metabolism;Global and Overview	ko01100//Metabolic pathways;ko00600//Sphingolipid metabolism	K04708	-	GO:0003824//catalytic activity	GO:0044710//single-organism metabolic process
Isoform0004759	88.57	60.72	72.32	45.03	41.55	50.1	31.65	18.62	22.91	22.66	54.75	41.34	10.25	7.06	7.03	1.55	1.2	4.16	3.51	2.3	3.02	EXPB11	beta-expansin 4 precursor [Zea mays]	-	-	-	-	-	-	GO:0000003//reproduction
Isoform0004762	1.77	2.56	2.48	123.09	166.34	107.35	223.72	268.25	194.86	22.73	11.37	5.63	19.19	9.86	15.08	16.03	19.66	12.44	40.52	36.67	61.47	TIP4-2	PREDICTED: aquaporin TIP4-2 [Zea mays]	-	-	-	-	GO:0031224//intrinsic component of membrane	-	GO:0051234//establishment of localization
Isoform0004766	133.49	178.33	138.48	125.62	120.22	162.24	43.59	48.35	117.53	129.09	118.93	152.68	41.11	38.02	58.69	21.95	9.48	27.19	12.46	18.24	6.41	PAP4	PREDICTED: purple acid phosphatase 3-like [Setaria italica]	-	-	-	-	-	GO:0003824//catalytic activity	GO:0006796//phosphate-containing compound metabolic process
Isoform0004788	19.56	28.53	26.55	8.18	8.05	8.12	4.09	1.78	2.98	23.3	23.16	25.49	8.42	8.57	10.2	7.96	9.72	11.55	22.27	14.73	12.36	PPCK1	PREDICTED: phosphoenolpyruvate carboxylase kinase 4 isoform X1 [Zea mays]	-	-	-	-	-	GO:0004672//protein kinase activity;GO:0032550//purine ribonucleoside binding	GO:0006464//cellular protein modification process;GO:0006796//phosphate-containing compound metabolic process
Isoform0004790	4.66	5.32	3.52	0.65	1.78	1.27	6.54	5.7	0	8.65	6.28	2.05	6.81	0	1.05	0	0	0	0	0.32	2.45	ACBP3	Acyl-CoA-binding domain-containing protein 3 [Zea mays]	-	-	-	-	-	-	-
Isoform0004797	70.68	65.44	109.9	5.7	2.82	2.84	12.1	17.9	18.05	70.05	57.55	73.61	30.57	41.61	27.85	40.99	59.79	45.06	52.16	57.84	52.72	-	-	-	-	-	-	-	-	-
Isoform0004806	1.48	0.11	1.25	56.17	177.4	21.46	17.73	9.35	8.01	27.44	1.3	26.28	24.26	8.22	14.96	13.44	52.12	10.52	64.91	66.88	82.01	LEA1	PREDICTED: late embryogenesis abundant protein 1-like [Setaria italica]	-	-	-	-	-	-	-
Isoform0004813	9.59	8.21	8.79	110.24	105.95	100.25	20.25	25.21	18.96	37.79	35.21	33.43	54.86	51.58	35.79	69.42	70.93	42.72	78.17	80.89	75.19	At2g38640	PREDICTED: protein LURP-one-related 8-like [Setaria italica]	-	-	-	-	-	-	-
Isoform0004816	0.8	0	0.29	15.2	11.84	26.94	11.83	22.03	22.97	1.02	0.75	2.02	2.59	0.6	1.29	2.21	0.75	0.27	1.33	0.3	1.21	BAN	PREDICTED: anthocyanidin reductase-like [Setaria italica]	-	-	-	-	-	GO:0048037//cofactor binding	-
Isoform0004824	0	0	0	0	21.73	0	0	0	0	0	153.14	0	15.03	16.81	0	17.86	41.92	7.39	7.91	0	4.82	CRD1	leucine zipper protein [Saccharum hybrid cultivar R570]	Metabolism	Metabolism of cofactors and vitamins;Global and Overview	ko01100//Metabolic pathways;ko01110//Biosynthesis of secondary metabolites;ko00860//Porphyrin and chlorophyll metabolism	K04035	GO:0009528//plastid inner membrane;GO:0031976//plastid thylakoid;GO:0044434//chloroplast part	GO:0003676//nucleic acid binding;GO:0016709//oxidoreductase activity, acting on paired donors, with incorporation or reduction of molecular oxygen, NAD(P)H as one donor, and incorporation of one atom of oxygen;GO:0046872//metal ion binding	GO:0000097//sulfur amino acid biosynthetic process;GO:0006090//pyruvate metabolic process;GO:0006633//fatty acid biosynthetic process;GO:0006779//porphyrin-containing compound biosynthetic process;GO:0009314//response to radiation;GO:0009668//plastid membrane organization;GO:0016072//rRNA metabolic process;GO:0031323//regulation of cellular metabolic process;GO:0043623//cellular protein complex a…
Isoform0004827	43.68	40.45	33.79	22.27	34.68	41.89	32.85	20.02	49.49	25.4	26.26	32.44	6.61	3.51	5.04	1.68	0.63	4.74	2.43	2.77	0.21	PAP3	PREDICTED: purple acid phosphatase 4-like [Setaria italica]	-	-	-	-	-	GO:0003824//catalytic activity	GO:0006796//phosphate-containing compound metabolic process
Isoform0004831	4.24	5.86	3.29	52.97	82.73	64.21	47.61	43.66	29.64	21.97	11.49	10.82	18.33	12.79	22.4	22.21	24.4	17.27	37.61	31.76	42.62	-	-	-	-	-	-	-	-	-
Isoform0004836	20.29	9.5	14.15	145.14	220.12	116.86	106.37	79.9	97.31	76.22	54.35	96.5	194.96	147.72	113.36	133.09	129.93	130.83	100.84	114.97	177.74	-	-	-	-	-	-	-	-	-
Isoform0004838	4.64	9.43	7.51	7.17	2.11	3.34	0	0	0	10.14	8.45	3.94	18.72	13.67	4.49	13.49	7.25	11.16	5.67	7.96	3.55	CYP71C4	PREDICTED: indole-2-monooxygenase-like [Setaria italica]	-	-	-	-	-	GO:0016491//oxidoreductase activity;GO:0046906//tetrapyrrole binding;GO:0046914//transition metal ion binding	GO:0044710//single-organism metabolic process
Isoform0004845	7.18	7.36	7.11	16.92	15.95	18.26	59.62	67.41	67	6.66	4.56	5.28	4.77	5.37	5.99	6.19	6.6	8.09	10.63	7.49	8.42	FOLD1	folD bifunctional protein [Zea mays]	-	-	-	-	-	-	-
Isoform0004849	72.18	88	70.05	41.35	59.59	88.25	59.97	35.18	59.94	33.97	31.06	59.3	7.18	10.14	7.07	6.11	0.75	15.79	4.5	6.29	1.83	XCP1	Cysteine protease XCP1 [Dichanthelium oligosanthes]	-	-	-	-	-	GO:0070011//peptidase activity, acting on L-amino acid peptides	-
Isoform0004852	0	0	0	23.44	49.81	17.9	1.1	0.42	0.36	2.49	1.54	2.7	0.78	0	1.46	1.2	4.63	0.43	6.47	6.55	2.9	EDL3	PREDICTED: EID1-like F-box protein 3 [Zea mays]	-	-	-	-	-	-	-
Isoform0004860	1.93	3.52	1.43	15.92	1.88	0	10.77	4.46	0	0	0	0.33	30.27	0	0	8.57	21.3	0	31	8.75	19.83	MFP	PREDICTED: peroxisomal fatty acid beta-oxidation multifunctional protein-like [Zea mays]	Metabolism	Lipid metabolism;Global and Overview	ko01100//Metabolic pathways;ko01110//Biosynthesis of secondary metabolites;ko01212//Fatty acid metabolism;ko00071//Fatty acid degradation;ko00592//alpha-Linolenic acid metabolism	K10527	-	-	-
Isoform0004861	10.77	10.86	9.31	0	0	0.17	0	0	0	15.95	14.72	11.03	10.65	11.41	15.6	8.47	10.14	8.78	5.24	7.23	9.01	-	-	-	-	-	-	-	-	-
Isoform0004871	0.73	0.51	0.95	26.39	9.63	6.91	3.37	0.8	3.47	11.31	3.92	2.09	45.67	25.89	18.15	6.9	46.98	5.72	44.66	23.81	9.45	SWEET15	PREDICTED: bidirectional sugar transporter SWEET15-like [Setaria italica]	-	-	-	-	GO:0016021//integral component of membrane	GO:0015144//carbohydrate transmembrane transporter activity	GO:0008643//carbohydrate transport
Isoform0004887	0	0	3.18	0	0	0	0	0	0	41.39	23.67	0	0	0	0	0	0	0	0	0	3.72	PIP2-1	aquaporin PIP2-1 [Zea mays]	-	-	-	-	GO:0031224//intrinsic component of membrane	-	GO:0051234//establishment of localization
Isoform0004888	21.07	14.47	18.16	0	0	0	0.01	0	0	0	6.59	0	0.76	0	0	0	0	0	0	0	0	-	-	-	-	-	-	-	-	-
Isoform0004889	0	1.76	0.45	1.83	1.26	3.61	12.03	9.19	8.28	5.76	1.77	1.58	4.49	0.46	6.4	2.3	1.56	2.89	6.22	5.6	12.04	URIII	urate oxidase [Sorghum bicolor]	Metabolism	Global and Overview;Biosynthesis of other secondary metabolites;Nucleotide metabolism	ko01100//Metabolic pathways;ko01120//Microbial metabolism in diverse environments;ko00230//Purine metabolism;ko00232//Caffeine metabolism	K00365	GO:0042579//microbody	GO:0003824//catalytic activity	GO:0009062//fatty acid catabolic process;GO:0009112//nucleobase metabolic process
Isoform0004898	72.87	255.79	173.84	1.57	111.52	0	3.05	0.14	1.67	130.19	65.63	3.23	2.29	34.26	7.04	0.9	89.35	0	0.25	0.4	52.56	BCA2	PREDICTED: LOW QUALITY PROTEIN: carbonic anhydrase, chloroplastic [Setaria italica]	Metabolism	Energy metabolism	ko00910//Nitrogen metabolism	K01673	-	GO:0003824//catalytic activity;GO:0046914//transition metal ion binding	GO:0044699//single-organism process
Isoform0004899	0.14	0.36	0.23	9.17	25.79	11.6	49.33	30.61	24.69	7.54	7.78	7.36	22.44	10.2	21.22	20.72	34.02	20.6	32.05	32.41	34.31	Os01g0765400	Serpin-Z1 [Dichanthelium oligosanthes]	-	-	-	-	-	-	-
Isoform0004902	1.65	3.82	2.75	9.19	3.91	22.72	12.7	12.1	23.26	41.53	4.17	4.12	15.45	24.86	8.91	30.4	18.23	23.96	11.63	27.48	12.53	-	-	-	-	-	-	-	-	-
Isoform0004923	0.7	0.31	0.64	74.49	89.65	86.62	107.18	105.96	70	1.63	1.7	1.54	2.53	1.86	4.03	4.63	4.62	2.41	10.9	10.05	13.13	BX6	PREDICTED: DIBOA-glucoside dioxygenase BX6-like [Setaria italica]	-	-	-	-	-	GO:0016705//oxidoreductase activity, acting on paired donors, with incorporation or reduction of molecular oxygen	-
Isoform0004925	1.23	1.47	0	7.58	5.64	0.55	16.15	20.79	6.36	5.95	1.55	5.57	14.58	0	10.57	18.7	2.3	0.22	26.21	0	0.84	At5g09300	PREDICTED: 2-oxoisovalerate dehydrogenase subunit alpha 2, mitochondrial [Setaria italica]	Metabolism	Global and Overview;Amino acid metabolism;Carbohydrate metabolism	ko01100//Metabolic pathways;ko01110//Biosynthesis of secondary metabolites;ko01130//Biosynthesis of antibiotics;ko00280//Valine, leucine and isoleucine degradation;ko00640//Propanoate metabolism	K00166	-	GO:0016903//oxidoreductase activity, acting on the aldehyde or oxo group of donors	GO:0044710//single-organism metabolic process
Isoform0004947	0.48	0.27	1.26	1.32	1.54	0.99	1.77	1.09	1.06	1.98	1.2	1.45	4.07	2.26	4.58	2.18	3.35	2.09	9.2	7.52	13.77	Os05g0525900	CCCH transcription factor [Zea mays]	-	-	-	-	-	-	-
Isoform0004953	144.23	49.59	150.55	9.62	10.82	4.32	8.6	0	0	49.88	11.28	63.85	0	0	10.35	6.18	0	0	0	0	0	FAD2-2	fatty acid desaturase [Sorghum bicolor]	Metabolism	Global and Overview;Lipid metabolism	ko01212//Fatty acid metabolism;ko01040//Biosynthesis of unsaturated fatty acids	K10256	-	GO:0016705//oxidoreductase activity, acting on paired donors, with incorporation or reduction of molecular oxygen	GO:0044710//single-organism metabolic process
Isoform0004955	0.77	0.69	0.84	10.33	1.31	4.2	11.88	11.07	11.84	1.87	1.37	0	9.45	3.13	3.22	4.33	2.8	1.64	3.8	2.86	0.66	SBH2	PREDICTED: sphinganine C4-monooxygenase 1-like [Setaria italica]	Metabolism	Lipid metabolism;Global and Overview	ko01100//Metabolic pathways;ko00600//Sphingolipid metabolism	K04713	GO:0031224//intrinsic component of membrane	GO:0003824//catalytic activity	GO:0006631//fatty acid metabolic process
Isoform0004959	0	1.33	0	0	0	5.26	0	100.92	10.69	20.55	0	6.73	0	0	0	0	0	1.13	15.29	0	0	ICL	isocitrate lyase [Zea mays]	Metabolism	Global and Overview;Carbohydrate metabolism	ko01100//Metabolic pathways;ko01110//Biosynthesis of secondary metabolites;ko01120//Microbial metabolism in diverse environments;ko01200//Carbon metabolism;ko00630//Glyoxylate and dicarboxylate metabolism	K01637	-	GO:0016833//oxo-acid-lyase activity	GO:0043436//oxoacid metabolic process
Isoform0004964	17.14	30.88	17.08	0	0	0	0	1.3	0	0.07	2.33	8.11	30.59	9.5	14.69	13.28	0	0	3.1	9.1	8.18	CAB8	chlorophyll a/ b-binding protein 3 [Saccharum officinarum]	Metabolism	Energy metabolism	ko00196//Photosynthesis - antenna proteins	K08909	GO:0009521//photosystem;GO:0031224//intrinsic component of membrane;GO:0031976//plastid thylakoid;GO:0044434//chloroplast part	GO:0043169//cation binding;GO:0046906//tetrapyrrole binding	GO:0000097//sulfur amino acid biosynthetic process;GO:0006091//generation of precursor metabolites and energy;GO:0006464//cellular protein modification process
Isoform0004971	0	33.27	0	20.7	41.96	22.53	0	118.42	1.3	0	0	0	7.65	0	0	0	0	0	0	0	0	SUT1	SUT1 [Sorghum bicolor]	-	-	-	-	-	-	-
Isoform0004973	29.45	14.69	10.43	2.51	8.61	3.69	3.93	0	1.38	15.31	9.78	7.04	0	1.08	12.92	5.7	6.18	8.34	11.7	8.65	6.18	-	-	-	-	-	-	-	-	-
Isoform0004977	2.35	1.15	1.07	5.79	14.96	7.86	16.57	9.07	9.29	2.58	3.8	2.39	1.67	3.06	2.88	3.46	4.92	2.82	14.04	9.5	13.94	-	-	-	-	-	-	-	-	-
Isoform0004988	25.66	18.62	30.33	6.1	4.65	7.66	1.09	0.66	1.06	24.66	31.4	26.99	32.18	26.44	35.76	32.45	29.91	24.99	27.95	27.06	26.02	BBX32	B-box type zinc finger family protein [Zea mays]	-	-	-	-	-	GO:0046914//transition metal ion binding	-
Isoform0004989	2.09	5.35	2.13	16.85	3.92	10.82	3.7	2.92	4.1	15.84	5.91	6.31	8.6	2.61	4.36	13.19	24.31	4.44	132.31	68.04	195.25	YLS9	PREDICTED: protein YLS9-like [Setaria italica]	-	-	-	-	-	-	-
Isoform0004992	39.38	23.24	31.19	5.38	9.88	6.21	2.11	2.57	3.69	38.46	23.13	29.68	26.25	20.88	33.46	23.84	34.43	29.98	26.54	32.37	21.94	RVE8	ScMYB40 protein [Saccharum hybrid cultivar Co 86032]	-	-	-	-	-	GO:0005488//binding	-
Isoform0005003	0	0	0	0.27	0	0.24	0	0.35	0.25	0	0	0	0	0	0.88	0.51	0.17	0	0.22	0.39	0.44	Os05g0573700	ketol-acid reductoisomerase [Zea mays]	Metabolism	Global and Overview;Amino acid metabolism;Metabolism of cofactors and vitamins	ko01100//Metabolic pathways;ko01110//Biosynthesis of secondary metabolites;ko01130//Biosynthesis of antibiotics;ko01230//Biosynthesis of amino acids;ko01210//2-Oxocarboxylic acid metabolism;ko00770//Pantothenate and CoA biosynthesis;ko00290//Valine, leucine and isoleucine biosynthesis	K00053	-	GO:0016614//oxidoreductase activity, acting on CH-OH group of donors;GO:0043169//cation binding;GO:0048037//cofactor binding	GO:0006549//isoleucine metabolic process;GO:0006573//valine metabolic process;GO:0008652//cellular amino acid biosynthetic process
Isoform0005011	146.16	66.31	159.09	4.55	2.84	33.09	19.72	18.43	48.81	0	73.45	49.21	0	74.53	0	9.27	16.54	17.31	47.57	42.44	32.78	SAPK5	PREDICTED: serine/threonine-protein kinase SAPK5 isoform X1 [Setaria italica]	Environmental Information Processing	Signal transduction	ko04075//Plant hormone signal transduction	K14498	-	GO:0004672//protein kinase activity;GO:0032550//purine ribonucleoside binding	GO:0006464//cellular protein modification process;GO:0006796//phosphate-containing compound metabolic process
Isoform0005015	1.05	1.6	2.21	19.78	27.08	14.57	9.57	13.29	8.23	12.1	7.02	1.42	24.4	10.57	11.66	20.16	23.49	11.18	23.63	27.71	26.11	CRK2	PREDICTED: cysteine-rich receptor-like protein kinase 2 isoform X1 [Setaria italica]	-	-	-	-	-	-	-
Isoform0005036	4.46	6.71	2.76	6.29	5.83	11.97	52.19	46.35	14.82	3.69	6.52	3.03	1.59	6.97	6.55	5.9	9.42	0.7	11.54	4.5	9.07	Rv1106c	dihydroflavonol-4-reductase [Zea mays]	Metabolism	Metabolism of terpenoids and polyketides;Global and Overview	ko01130//Biosynthesis of antibiotics;ko00900//Terpenoid backbone biosynthesis;ko00909//Sesquiterpenoid and triterpenoid biosynthesis	K15891	GO:0031090//organelle membrane;GO:0043231//intracellular membrane-bounded organelle	GO:0016616//oxidoreductase activity, acting on the CH-OH group of donors, NAD or NADP as acceptor;GO:0048037//cofactor binding	GO:0006714//sesquiterpenoid metabolic process;GO:0009746//response to hexose;GO:0009787//regulation of abscisic acid-activated signaling pathway;GO:0009814//defense response, incompatible interaction;GO:0033554//cellular response to stress;GO:0034285//response to disaccharide;GO:0043094//cellular metabolic compound salvage
Isoform0005040	5	7.71	6.58	46.06	83.22	28.63	29.05	35.16	19.68	19.9	7.36	14.8	33.46	24.94	29.38	32.28	49.18	16.8	55.63	49.95	65.51	-	-	-	-	-	-	-	-	-
Isoform0005067	2.71	166.21	794.51	794.65	2.34	674.51	0.32	0.67	52.31	2.62	279.79	1150.35	356.86	109.18	163.56	330.3	305.68	72.95	60	150.42	257.24	PSBS	chloroplast photosystem II 22 kDa protein [Saccharum hybrid cultivar R570]	Metabolism	Energy metabolism;Global and Overview	ko01100//Metabolic pathways;ko00195//Photosynthesis	K03542	GO:0009535//chloroplast thylakoid membrane;GO:0043234//protein complex;GO:0044425//membrane part	GO:0005488//binding	GO:0006807//nitrogen compound metabolic process;GO:0009657//plastid organization;GO:0044085//cellular component biogenesis;GO:0044238//primary metabolic process;GO:0044249//cellular biosynthetic process;GO:0044260//cellular macromolecule metabolic process;GO:0044711//single-organism biosynthetic process;GO:0044763//single-organism cellular process;GO:1901576//organic substance biosynthetic process
Isoform0005072	0	0	0	0	0	0	1.41	1.24	0	0	3.29	0	3.54	0	2.75	1	5.68	0	0	2.2	1.53	HSP70	PREDICTED: stromal 70 kDa heat shock-related protein, chloroplastic [Setaria italica]	-	-	-	-	-	GO:0005515//protein binding;GO:0032550//purine ribonucleoside binding	GO:0044267//cellular protein metabolic process
Isoform0005080	0.91	2.23	3.86	12.72	22.33	6.51	10.66	52.35	16.8	9.3	3.38	2.75	21.06	12.46	38.19	22.74	51.56	13.84	28.12	26.79	41.09	At3g01520	Adenine nucleotide alpha hydrolase-like superfamily protein [Zea mays]	-	-	-	-	-	-	-
Isoform0005083	18.43	22.5	18.37	145.24	168.17	81.45	222.58	297.21	241.45	87.35	59.29	51.03	177.73	82.91	133.97	161.13	143.97	110.21	129.7	107.73	128.46	At5g59530	1-aminocyclopropane-1-carboxylate oxidase [Zea mays]	-	-	-	-	-	-	-
Isoform0005092	8.68	4.09	11.17	15.75	6.64	45.34	30.37	83.3	65.35	55.89	6.21	16.22	33.05	53.81	33.62	71.59	59.5	53.38	62.68	70.54	67.38	TP53I3	PREDICTED: synaptic vesicle membrane protein VAT-1 homolog [Setaria italica]	-	-	-	-	-	GO:0003824//catalytic activity	GO:0044710//single-organism metabolic process
Isoform0005103	6.15	4.4	4.28	47.31	46.19	52.26	105.79	119.68	91.97	6.42	7.21	3.82	7.26	6.64	9.52	8.76	6.88	8.78	8.45	8.17	8.83	APX2	Os08g0522400, partial [Oryza sativa Japonica Group]	Metabolism	Metabolism of other amino acids;Carbohydrate metabolism	ko00480//Glutathione metabolism;ko00053//Ascorbate and aldarate metabolism	K00434	-	-	-
Isoform0005105	22.18	18.37	21.72	106.5	73.72	95.42	4.37	2.65	6.64	103.82	69.86	107.14	201.46	180.37	119.38	230.72	224.61	204.86	114.7	155.39	128.52	PPCK2	phosphoenolpyruvate carboxylase kinase 1 [Sorghum bicolor]	-	-	-	-	-	GO:0004672//protein kinase activity;GO:0032550//purine ribonucleoside binding	GO:0006464//cellular protein modification process;GO:0006796//phosphate-containing compound metabolic process
Isoform0005116	0.77	1.71	1.9	17.73	27.85	15.84	10.46	10.09	12.51	6.53	3.75	8.74	52.38	7.17	12.28	24.13	44.26	15.56	36.06	26.88	22.98	-	-	-	-	-	-	-	-	-
Isoform0005117	43.02	18.62	27.63	8.82	9.96	0	0	0	3.02	8.13	26.03	6.51	0	6.96	4.35	14.25	5.58	15.49	4.91	0	3.52	-	-	-	-	-	-	-	-	-
Isoform0005125	52.8	29.39	52.1	29.36	16.43	23.62	1.8	6.24	3.71	18.47	48.55	22.06	14.21	41.61	18.83	19.78	19.87	25.03	16.68	23.3	17.62	Os10g0113000	NAD(P)H-dependent oxidoreductase [Zea mays]	-	-	-	-	GO:0005737//cytoplasm	GO:0000166//nucleotide binding;GO:0016491//oxidoreductase activity	GO:0044237//cellular metabolic process;GO:0044710//single-organism metabolic process;GO:0044763//single-organism cellular process
Isoform0005128	2.42	2.04	2.48	23.92	21.97	14.79	16.86	22.68	16.41	18.38	15.99	2.89	44.91	35.32	34.44	28	38.73	24.02	46.96	44.12	51.96	-	-	-	-	-	-	-	-	-
Isoform0005132	18.12	12.84	5.98	118.35	164.96	42.07	171.7	167.43	111.5	42.49	21.4	17.75	38.82	23.55	58.11	30.56	71.58	13.36	100.98	75.73	97.02	-	-	-	-	-	-	-	-	-
Isoform0005135	89.74	147.7	140.25	6.29	2.59	4.95	1.73	1.06	1.48	80.43	63.28	108.4	90.78	57.77	48.67	50.69	90.28	68.49	41.77	43.28	24.07	SAT4	satase isoform II [Zea mays]	Metabolism	Energy metabolism;Amino acid metabolism;Global and Overview	ko01100//Metabolic pathways;ko01110//Biosynthesis of secondary metabolites;ko01120//Microbial metabolism in diverse environments;ko01200//Carbon metabolism;ko01230//Biosynthesis of amino acids;ko00270//Cysteine and methionine metabolism;ko00920//Sulfur metabolism	K00640	-	-	-
Isoform0005136	17.53	9.68	11.79	69.59	60.48	62.31	127.9	195.78	162.2	53.53	25.1	29.55	35.95	57.77	44.84	82.23	94.46	85.11	113.47	115.2	140.48	RTNLB2	reticulon [Zea mays]	-	-	-	-	GO:0031090//organelle membrane;GO:0031224//intrinsic component of membrane	-	-
Isoform0005138	27.75	21.07	17.31	87.65	118.85	81.18	153.9	207.7	179.33	29.37	23.72	20.09	20.49	25.17	21.8	17.11	21.56	24.76	48.59	43.77	47.17	At4g09580	PREDICTED: LOC100283797 isoform X1 [Zea mays]	-	-	-	-	-	-	-
Isoform0005139	7.02	12.23	6.13	82.95	137.86	123.61	71.53	78.51	50.06	13.05	9.01	6.98	5.98	4.84	10.39	13.76	13.6	10.53	29.96	24.53	33.89	RABA4A	PREDICTED: ras-related protein RABA3-like isoform X1 [Musa acuminata subsp. malaccensis] [Musa acuminata]	Cellular Processes	Transport and catabolism	ko04144//Endocytosis	K07904	-	GO:0032550//purine ribonucleoside binding	GO:0008104//protein localization;GO:0035556//intracellular signal transduction
Isoform0005141	1.43	1.2	1.17	6.02	6.09	6.95	51.37	50.85	38.47	1.73	1.5	0.4	3.83	1.43	3.19	2.43	2.15	2.61	1.79	1.97	1.79	-	-	-	-	-	-	-	-	-
Isoform0005143	4.63	8.61	4.88	364.22	470.61	368.21	1916.66	2293.3	1156.55	81.94	1.3	5.27	7.6	0.84	1.75	4.57	28.04	4.91	106.69	39.91	12.11	THI1-2	Thiazole biosynthetic enzyme Thi4 family [Saccharum hybrid cultivar R570]	Metabolism	Metabolism of cofactors and vitamins;Global and Overview	ko01100//Metabolic pathways;ko00730//Thiamine metabolism	K03146	GO:0009532//plastid stroma	GO:0043169//cation binding	GO:0006772//thiamine metabolic process;GO:0018131//oxazole or thiazole biosynthetic process;GO:0050896//response to stimulus
Isoform0005150	16.17	42.87	46.56	10.68	3.14	3.09	0.85	2.73	1.49	16.92	41.37	14.39	32.92	21.85	39.29	28.31	14.18	35.77	17.52	7.17	15.57	ycf36	expressed protein [Oryza sativa Japonica Group]	-	-	-	-	-	-	-
Isoform0005166	0	1.22	0.43	0	0.78	0.68	0	0	0	1.25	3.21	3.16	0	1.46	0.42	1.23	2.23	4.77	1.48	0.52	0.81	At1g71810	PREDICTED: ABC(yeast) homolog1 isoform X1 [Zea mays]	-	-	-	-	GO:0009536//plastid	GO:0016772//transferase activity, transferring phosphorus-containing groups;GO:0032550//purine ribonucleoside binding	GO:0006464//cellular protein modification process;GO:0006796//phosphate-containing compound metabolic process;GO:0009411//response to UV;GO:0009812//flavonoid metabolic process;GO:0034285//response to disaccharide
Isoform0005167	0	0	0	0.13	0	0.25	0	0.17	0	0	0.26	0	0.22	0	0.66	0.95	0.96	0.16	0.67	0.77	0.47	Os01g0794400	disulfide isomerase [Saccharum hybrid cultivar R570]	-	-	-	-	-	GO:0003824//catalytic activity	-
Isoform0005171	29.72	31.93	39.6	24.31	42.12	26.69	21.72	21.86	26.91	13.72	10.94	18.79	12.47	8.82	13.38	4.11	2.45	14.13	3.17	4.24	4.52	IRX15-L	PREDICTED: protein IRREGULAR XYLEM 15-like [Setaria italica]	-	-	-	-	-	-	-
Isoform0005173	6.96	8.95	15.37	56.83	186.13	61.02	180.77	167.04	68.59	37.46	13.44	18.58	22.13	18.16	18.19	22.82	34.99	14.9	90.36	79.24	155.91	EXLA2	PREDICTED: expansin-like A2, partial [Setaria italica]	-	-	-	-	-	-	-
Isoform0005174	3.08	6.09	6.74	3.71	2.59	3.97	0.29	2.3	0.29	16.03	9.81	5.53	11.46	1.89	5	9.28	7.36	3.56	2.2	2.16	3.23	At1g28650	GDSL esterase/lipase [Dichanthelium oligosanthes]	-	-	-	-	-	-	-
Isoform0005179	0.24	66.5	0.16	19.24	16.2	0	3.79	0	1.88	111.13	0.68	325.07	0.38	0.16	59.56	97.86	61.9	108.45	35.93	86.75	41.08	CYP98A1	p-coumarate 3-hydroxylase 2 [Miscanthus x giganteus]	Metabolism	Biosynthesis of other secondary metabolites;Global and Overview	ko01100//Metabolic pathways;ko01110//Biosynthesis of secondary metabolites;ko00940//Phenylpropanoid biosynthesis;ko00941//Flavonoid biosynthesis;ko00945//Stilbenoid, diarylheptanoid and gingerol biosynthesis	K09754	-	GO:0016491//oxidoreductase activity;GO:0043169//cation binding;GO:0046906//tetrapyrrole binding	GO:0044710//single-organism metabolic process
Isoform0005180	34.8	41.55	40.31	5.15	4.94	5.61	4.4	2.09	4.89	23.91	42.92	32.46	19.36	60.46	40.58	64.73	35.49	42.71	22.14	39.7	30.09	PGLP1B	uncharacterized LOC100193796 [Zea mays]	Metabolism	Global and Overview;Carbohydrate metabolism	ko01100//Metabolic pathways;ko01110//Biosynthesis of secondary metabolites;ko01130//Biosynthesis of antibiotics;ko01200//Carbon metabolism;ko00630//Glyoxylate and dicarboxylate metabolism	K19269	-	GO:0042578//phosphoric ester hydrolase activity	GO:0006796//phosphate-containing compound metabolic process
Isoform0005182	2	1.54	3.32	12.88	20.97	10.14	31.3	29.94	21.02	20.68	5.88	3.13	16.54	11.27	17.98	22.6	25.85	8.46	52.01	34.93	75.69	RPII	Os08g0267900-like protein [Zea mays]	Metabolism;Genetic Information Processing	Transcription;Global and Overview;Nucleotide metabolism	ko01100//Metabolic pathways;ko00230//Purine metabolism;ko00240//Pyrimidine metabolism;ko03020//RNA polymerase	K03006	-	-	-
Isoform0005187	15.45	5.79	7.65	15.98	28.89	14.86	15.67	21.04	19.83	39.72	25.71	24.74	59.17	43.17	59.03	58.76	90.11	44.07	91.95	78.62	108.49	comA	phosphosulfolactate synthase-related protein [Zea mays]	-	-	-	-	-	-	-
Isoform0005189	0	0	0	41.7	47.02	0	37.61	5.54	15.25	1.22	0.17	36.12	45.36	13.6	9.39	0.8	60.35	23.66	249.29	345.36	261.93	-	-	-	-	-	-	-	-	-
Isoform0005198	18.44	0.04	0	3.04	2.67	5.8	6.14	9.6	19.16	0	0	0.18	9.48	7.97	4.86	22.57	6.79	12.74	7.67	7.87	0.26	BRG3	ubiquitin-protein ligase/ zinc ion binding protein [Zea mays]	-	-	-	-	-	-	-
Isoform0005199	36.72	24.41	28.71	1.7	2.43	1.54	2.08	2.64	2.23	16.8	20.32	22.57	11.02	17.32	15.91	13.22	10.7	14.58	7.22	6.92	7.06	LPP2	lipid phosphate phosphatase 2-like [Aegilops tauschii subsp. tauschii] [Aegilops tauschii]	-	-	-	-	-	-	-
Isoform0005203	55.55	41.44	42.57	18.53	13.67	22.34	0.63	1.09	1.19	51.6	56.33	36.41	72.04	67.62	59.68	62.36	49.86	48.63	27.19	37.57	30.75	At2g33280	Folate/biopterin transporter family protein [Zea mays]	-	-	-	-	-	-	-
Isoform0005241	35.3	49.34	34.09	24.12	15.13	18.87	3.7	0.91	1.45	46.04	50.41	32.25	6.24	26.84	28.7	6.39	23.31	34.83	9.48	3.97	2.25	CAB8	chlorophyll a/ b-binding protein 3 [Saccharum officinarum]	Metabolism	Energy metabolism	ko00196//Photosynthesis - antenna proteins	K08909	GO:0009521//photosystem;GO:0031224//intrinsic component of membrane;GO:0031976//plastid thylakoid;GO:0044434//chloroplast part	GO:0043169//cation binding;GO:0046906//tetrapyrrole binding	GO:0000097//sulfur amino acid biosynthetic process;GO:0006091//generation of precursor metabolites and energy;GO:0006464//cellular protein modification process
Isoform0005246	2.5	0.55	8.38	128.77	604.04	329.54	1052.65	867.73	732.79	5.3	7.18	0.37	4.26	0.89	0.49	1.47	25.45	2.34	19.37	56.05	27.05	THI1-2	Thiazole biosynthetic enzyme Thi4 family [Saccharum hybrid cultivar R570]	Metabolism	Metabolism of cofactors and vitamins;Global and Overview	ko01100//Metabolic pathways;ko00730//Thiamine metabolism	K03146	GO:0009532//plastid stroma	GO:0043169//cation binding	GO:0006772//thiamine metabolic process;GO:0018131//oxazole or thiazole biosynthetic process;GO:0050896//response to stimulus
Isoform0005252	2.35	1.29	1.44	5.21	5.39	4.44	14.16	6.69	13.42	1.69	1.3	0.78	2.08	2.43	1.68	1.49	5.34	1.66	12.11	7.68	36	SOT5	flavonol 4-sulfotransferase [Zea mays]	-	-	-	-	-	GO:0003824//catalytic activity	-
Isoform0005253	0	0.62	4.05	11.65	17.21	8.74	24.13	42.59	12.12	6.99	4.42	2.82	8.08	11.23	15.15	11.1	7.98	6.65	9.41	8.44	14.21	At4g33300	PREDICTED: probable disease resistance protein At4g33300 [Oryza brachyantha]	-	-	-	-	-	-	-
Isoform0005264	3.53	4.31	1.17	0	0.71	0.77	0	0	0.14	0.6	3.12	2.12	1.76	0.94	1.26	2.58	1.77	0.32	0.83	0.39	0.55	LPA1	CLIP-associated protein, partial [Dichanthelium oligosanthes]	-	-	-	-	GO:0009536//plastid	-	GO:0009657//plastid organization
Isoform0005271	5.88	5.99	5.44	45.97	39.9	39.66	81.98	62.65	70.8	23.42	17.34	20.48	47.99	25.62	54.37	61.9	84.36	48.13	66.58	57.77	46.71	EXO	PREDICTED: protein EXORDIUM-like [Setaria italica]	-	-	-	-	-	-	-
Isoform0005278	26.6	16.81	13.08	168.42	127.69	141.84	53.44	58.04	84.33	113.34	102.12	104.36	145.58	133.81	161.68	132.92	182.42	160.36	111.92	153.44	133.26	SMO1-1	Methylsterol monooxygenase 1-1 [Dichanthelium oligosanthes]	Metabolism	Lipid metabolism;Global and Overview	ko01100//Metabolic pathways;ko01110//Biosynthesis of secondary metabolites;ko00100//Steroid biosynthesis	K14423	GO:0031224//intrinsic component of membrane	GO:0003824//catalytic activity	GO:0006631//fatty acid metabolic process
Isoform0005280	7.05	7.67	3.6	85.28	122.46	83.87	280.22	361.3	406.51	12.66	7.33	8.07	12.49	29.07	29.79	23.4	45.16	19.33	32.62	20.48	41.72	At5g45910	GDSL esterase/lipase [Dichanthelium oligosanthes]	-	-	-	-	-	GO:0016787//hydrolase activity	-
Isoform0005289	12.45	6.05	10.52	10.11	5.9	4.94	0.85	2.18	2.53	6.72	37.76	5	2.49	7.87	17.17	1.68	9.09	2.39	9.14	5.99	3.68	TIC62	PREDICTED: protein TIC 62, chloroplastic [Setaria italica]	-	-	-	-	GO:0009528//plastid inner membrane;GO:0009532//plastid stroma;GO:0031976//plastid thylakoid;GO:0044434//chloroplast part	-	GO:0006091//generation of precursor metabolites and energy;GO:0008104//protein localization;GO:0009451//RNA modification;GO:0009886//post-embryonic morphogenesis
Isoform0005290	59.33	113.65	76.65	29.34	30.95	31.33	15.24	17.89	34.66	29.99	27.31	49.05	9.93	11.87	11.05	4.93	3.38	15.48	6.85	11.56	3.9	-	-	-	-	-	-	-	-	-
Isoform0005293	0	0.13	0.19	0.33	0.28	0.16	0.58	0.18	0.19	248.8	0.17	319.99	0.74	0.12	224.07	0.19	0.61	389.49	13.88	49.03	311.26	PIP1-2	aquaporin [Saccharum officinarum]	-	-	-	-	GO:0031224//intrinsic component of membrane	-	GO:0051234//establishment of localization
Isoform0005295	0	0	0	1.33	0	3.19	0.92	0	0	0	1.25	0.15	0.02	8.5	2.07	0	3.33	0.18	11.04	0.96	5.89	AAP2	Amino acid permease 2 [Dichanthelium oligosanthes]	-	-	-	-	GO:0031224//intrinsic component of membrane	-	-
Isoform0005306	10.57	12.45	19.36	8.6	7.94	3.82	4.36	4	2.78	9.59	8.95	15.71	1.52	3.27	4.85	0.88	0.39	3.02	0.67	1.03	0.11	PER42	peroxidase 42 Precursor precursor [Zea mays]	Metabolism	Biosynthesis of other secondary metabolites;Global and Overview	ko01100//Metabolic pathways;ko01110//Biosynthesis of secondary metabolites;ko00940//Phenylpropanoid biosynthesis	K00430	-	GO:0003824//catalytic activity;GO:0043169//cation binding;GO:0046906//tetrapyrrole binding	GO:0006950//response to stress;GO:0042743//hydrogen peroxide metabolic process;GO:0044710//single-organism metabolic process
Isoform0005307	244.2	212.16	49.3	33.51	3.82	14.92	4.61	8.94	7.32	38.88	55.68	148.26	215.2	198.87	147.75	148.96	102.88	108.85	62.13	46.32	26.22	CSLH1	PREDICTED: cellulose synthase-like protein H1 isoform X3 [Zea mays]	-	-	-	-	-	-	-
Isoform0005311	0	50.22	65.23	3.08	0	0.54	0	0	2.17	52.8	56.62	0	4.71	0	0	6.11	0	2.12	4.47	0	0	ZB8	Phenylalanine ammonia-lyase [Dichanthelium oligosanthes]	Metabolism	Amino acid metabolism;Biosynthesis of other secondary metabolites;Global and Overview	ko01100//Metabolic pathways;ko01110//Biosynthesis of secondary metabolites;ko00940//Phenylpropanoid biosynthesis;ko00360//Phenylalanine metabolism	K10775	GO:0044424//intracellular part	GO:0016841//ammonia-lyase activity	GO:0006558//L-phenylalanine metabolic process;GO:0009699//phenylpropanoid biosynthetic process
Isoform0005313	2.52	0.94	4.47	3.88	19.34	3.27	1.58	0.98	1.01	10.66	7.65	11.97	21.66	14.28	18.63	9.19	8.23	12.69	14.39	13.33	10.31	HSFC2A	heat shock factor protein 1 [Zea mays]	-	-	-	-	-	-	-
Isoform0005314	93.68	92.8	110.3	61.5	51.99	81.09	4.68	5.11	4.55	65.17	77.2	82.61	54.75	53.28	53.43	48.74	35	33.57	33.64	37.13	31.51	LHCB4.2	photosystem II subunit29 [Zea mays]	Metabolism	Energy metabolism;Global and Overview	ko01100//Metabolic pathways;ko00196//Photosynthesis - antenna proteins	K08915	GO:0009521//photosystem;GO:0031224//intrinsic component of membrane	GO:0043169//cation binding;GO:0046906//tetrapyrrole binding	GO:0006091//generation of precursor metabolites and energy;GO:0006464//cellular protein modification process
Isoform0005319	3.78	23.89	19.8	39.59	12.78	2.4	14.9	5.51	20.82	11.14	3.94	57.02	2.05	0	1.55	0.78	0.12	3.98	0.57	0.75	0.11	SEN102	PREDICTED: thiol protease SEN102-like [Zea mays]	-	-	-	-	-	-	-
Isoform0005333	0	99.8	0	0	0	0	0	0	0	0	0	0	0	0	0	0	0	0	0	0	0	CAB8	chlorophyll a/ b-binding protein 3 [Saccharum officinarum]	Metabolism	Energy metabolism	ko00196//Photosynthesis - antenna proteins	K08909	GO:0009521//photosystem;GO:0031224//intrinsic component of membrane;GO:0031976//plastid thylakoid;GO:0044434//chloroplast part	GO:0043169//cation binding;GO:0046906//tetrapyrrole binding	GO:0000097//sulfur amino acid biosynthetic process;GO:0006091//generation of precursor metabolites and energy;GO:0006464//cellular protein modification process
Isoform0005334	2	2.45	1.9	27.52	18.87	36.83	11.8	3.12	3.94	3.23	2.67	4.1	2.88	6.05	3.31	4.32	10.75	10.71	5.42	21.62	14.55	-	-	-	-	-	-	-	-	-
Isoform0005335	28.73	54.09	40.88	45.37	26.3	76.63	1.91	1	2.89	26.67	26.67	17.19	8.34	24.76	17.45	8.87	7.67	3.17	17.94	9.82	6.2	LHCB4.2	photosystem II subunit29 [Zea mays]	Metabolism	Energy metabolism;Global and Overview	ko01100//Metabolic pathways;ko00196//Photosynthesis - antenna proteins	K08915	GO:0009521//photosystem;GO:0031224//intrinsic component of membrane	GO:0046906//tetrapyrrole binding	GO:0006091//generation of precursor metabolites and energy;GO:0006464//cellular protein modification process
Isoform0005340	340.56	393.23	377.02	64.32	56.57	80.94	5.21	22.49	28.02	133.93	131.13	177.39	26.38	14.5	10.34	5.96	4.7	13.51	8.68	5.26	2.34	EXPA2	alpha expansin 1 precursor [Zea mays]	-	-	-	-	GO:0030312//external encapsulating structure	-	GO:0071555//cell wall organization
Isoform0005343	3.33	4.07	4.48	22.74	26.27	28.74	44.9	50.6	44.73	4.28	5.97	4.63	3.4	4.65	3.74	5.01	3.31	10.57	6.98	6.89	5.67	HIR1	Hypersensitive-induced response protein 1 [Dichanthelium oligosanthes]	-	-	-	-	-	-	-
Isoform0005350	0	8.31	2.14	17.09	13.48	20.53	69.21	28.01	54.66	1.89	1.41	1.54	6.63	0.6	5.22	1.98	5.33	3.88	2.18	4.82	9.66	Os07g0684100	PREDICTED: thioredoxin-like 1-1, chloroplastic [Setaria italica]	-	-	-	-	-	-	GO:0044699//single-organism process
Isoform0005358	7.45	8.1	5.54	1.24	0.58	0.5	0	0	0	10.88	8.87	2.25	7.58	11.46	5.15	10.18	15.71	12.65	6.03	2.89	3.45	FAD4	PREDICTED: transmembrane protein 189-like [Zea mays]	-	-	-	-	-	-	-
Isoform0005368	164.97	173.69	178.8	278.56	241.63	326.45	29.43	35.54	21.14	125.66	166.55	139.31	130.56	103.92	116.41	95.77	82.77	79.12	57.98	73.98	64.51	LHCA4	Chlorophyll a-b binding protein 4, chloroplastic [Dichanthelium oligosanthes]	Metabolism	Energy metabolism	ko00196//Photosynthesis - antenna proteins	K08910	GO:0009521//photosystem;GO:0031224//intrinsic component of membrane	GO:0043169//cation binding;GO:0046906//tetrapyrrole binding	GO:0006091//generation of precursor metabolites and energy;GO:0006464//cellular protein modification process
Isoform0005373	3.6	2.88	5.62	28.87	43.06	11.89	76.55	39.4	75.17	7.05	9.86	19.3	20.07	15.97	21.42	36.68	35.05	31.51	33.21	31.64	43.38	-	-	-	-	-	-	-	-	-
Isoform0005376	21.73	35	14.05	42.83	51.37	54.08	40.32	44.6	97.65	2.95	3.71	8.68	2.08	1.49	2.8	0.9	0.68	2.9	1.39	1.64	4.99	ANN4	PREDICTED: annexin D4 [Setaria italica]	-	-	-	-	-	GO:0005543//phospholipid binding	-
Isoform0005390	9.64	9.19	23.91	295.87	141.45	127.02	252.33	168.76	304.2	147.51	225.24	181.73	195.15	129.55	216.69	192.65	360.92	148.53	204.34	280.96	235.35	CLH1	Chlorophyllase-2, chloroplastic [Triticum urartu]	Metabolism	Metabolism of cofactors and vitamins;Global and Overview	ko01100//Metabolic pathways;ko01110//Biosynthesis of secondary metabolites;ko00860//Porphyrin and chlorophyll metabolism	K08099	-	-	-
Isoform0005396	46.24	50.6	22.35	22.44	22.54	44.05	32.6	15.85	40.76	19.98	52.22	48.7	20.54	14.51	13.04	2.27	0.55	23.72	6.94	5.88	1.09	NIP1-1	aquaporin NIP1-1 [Zea mays]	-	-	-	-	-	-	GO:0051234//establishment of localization
Isoform0005403	109.95	114.51	140.21	41.58	38.81	47.05	3.21	1.79	1.52	64.79	77.83	54.7	72.42	40.62	70.91	38.31	38.73	40.43	31.53	17.67	37.87	RPT2	PREDICTED: root phototropism protein 2-like [Zea mays]	-	-	-	-	-	-	GO:0050896//response to stimulus
Isoform0005406	38.65	61.51	41.59	25.34	38.99	35.72	24.66	15.61	23.27	7.56	12.02	20.45	2.2	4.01	3.81	0.04	0	8.68	1.52	0.47	0.04	PRP2	PREDICTED: proline-rich protein 4-like [Setaria italica]	-	-	-	-	-	-	-
Isoform0005412	103.61	0	0	0.1	118.42	211.92	0	0	0	0	0	0	0	0	0	0	0	0	0	0	32.67	PEP1	phosphoenolpyruvate carboxylase [Sorghum bicolor]	Metabolism	Global and Overview;Carbohydrate metabolism;Energy metabolism	ko01100//Metabolic pathways;ko01120//Microbial metabolism in diverse environments;ko01200//Carbon metabolism;ko00710//Carbon fixation in photosynthetic organisms;ko00620//Pyruvate metabolism	K01595	GO:0044424//intracellular part	GO:0004611//phosphoenolpyruvate carboxykinase activity	GO:0006101//citrate metabolic process
Isoform0005433	47.32	1.07	8.98	4.77	15.05	12.34	70.87	66.86	0	0	0	0	0	4.38	0	1.14	3.35	0	33.45	7.49	16.14	GN1	Lichenase-2 [Dichanthelium oligosanthes]	-	-	-	-	-	GO:0004553//hydrolase activity, hydrolyzing O-glycosyl compounds	GO:0044238//primary metabolic process
Isoform0005453	11.37	13.55	5.86	11.71	2.75	3.67	0.64	1.26	2.29	11.46	10.11	13.75	8.85	22	16.62	13.34	17.92	3.39	8.86	7.79	5.41	-	-	-	-	-	-	-	-	-
Isoform0005458	4.41	6.03	3.98	30.44	21.06	19.48	31.75	29.26	27.48	18.99	10.23	6.93	24.55	23.03	14.23	23.28	32.67	18.68	49.28	40.38	59.64	At3g55450	Protein kinase superfamily protein [Zea mays]	-	-	-	-	-	-	-
Isoform0005464	52.15	52.63	52.64	7.84	7.72	11.05	1.34	0.86	1.4	55.21	62.08	70.23	42.79	50.7	60.16	49.82	50.7	52.85	40.66	42.29	43.05	BBX19	Salt tolerance-like protein [Zea mays]	-	-	-	-	-	-	-
Isoform0005482	70.99	92.95	119.14	12.66	20.25	26.16	26.63	57.77	43.27	20.99	26.04	47.25	1.72	5.92	3.6	2.69	2.53	6.73	3.96	0	2.47	EXPA4	expansin [Oryza sativa Indica Group]	-	-	-	-	GO:0030312//external encapsulating structure	-	GO:0071555//cell wall organization
Isoform0005486	6.59	8.04	6.39	2.61	0.76	1.4	2.07	0.57	2.29	4.67	1.86	4.84	1.03	0.57	1.79	1.24	0.83	1.77	0.42	0.9	0.91	CXE15	PREDICTED: probable carboxylesterase 15 [Zea mays]	-	-	-	-	-	-	-
Isoform0005492	70.72	58.8	122.5	14.45	23.77	33.69	19.76	7.47	17.84	39.65	50.34	87.21	13.05	29.46	38.82	38.45	29.96	9.62	7.69	2.4	0	SSI2	stearoyl-acyl-carrier-protein desaturase2 [Zea mays]	Metabolism	Lipid metabolism;Global and Overview	ko01212//Fatty acid metabolism;ko00061//Fatty acid biosynthesis;ko01040//Biosynthesis of unsaturated fatty acids	K03921	-	GO:0016717//oxidoreductase activity, acting on paired donors, with oxidation of a pair of donors resulting in the reduction of molecular oxygen to two molecules of water	GO:0044710//single-organism metabolic process
Isoform0005494	0	0	0	0	0	0	0	0.28	0	0.11	0.21	0	0.18	0	0.28	0	0.14	0	1.47	0.17	1.85	-	-	-	-	-	-	-	-	-
Isoform0005521	0	0	0	4.67	0	0	0	0	0	0	0	0	1.69	0.63	0	8.22	0	0	9.87	4.96	17.97	GT2	limonoid UDP-glucosyltransferase [Zea mays]	-	-	-	-	-	GO:0016757//transferase activity, transferring glycosyl groups	-
Isoform0005524	38.8	46.7	45.4	35.62	30.14	30.32	11.73	14.04	23.09	17.61	21.01	21.9	6.64	7.49	7.98	4.78	4.15	5.01	6.39	6.8	4.63	SWEET17	PREDICTED: bidirectional sugar transporter SWEET17-like [Zea mays]	-	-	-	-	-	-	-
Isoform0005529	9.84	7.75	8.82	13.07	17.41	7.6	13.18	14.34	9.48	36.55	12.7	12.78	13.99	7.37	7.32	7.96	20.84	4.05	98.67	62.45	99.15	AKR4C9	Aldose reductase [Dichanthelium oligosanthes]	-	-	-	-	-	GO:0003824//catalytic activity	GO:0009648//photoperiodism;GO:0044710//single-organism metabolic process
Isoform0005535	88	136.88	77.33	494.65	492.11	419.23	888.9	970.5	1020.93	601.76	246.48	181.69	429.76	431.36	489.33	346.92	849.18	266.18	1905.77	1342.4	2435.99	BG	PREDICTED: basic 7S globulin-like [Setaria italica]	-	-	-	-	-	-	-
Isoform0005542	14.05	14.41	12.58	7	2.44	1.74	1.49	0.85	1.94	6.73	13.02	2.26	8.33	10.15	7.61	5.54	7.59	4.69	0.78	7.03	3.93	GUN4	PREDICTED: tetrapyrrole-binding protein, chloroplastic [Setaria italica]	-	-	-	-	GO:0042170//plastid membrane	GO:0005515//protein binding;GO:0097159//organic cyclic compound binding	GO:0000097//sulfur amino acid biosynthetic process;GO:0006355//regulation of transcription, DNA-templated;GO:0006779//porphyrin-containing compound biosynthetic process;GO:0007165//signal transduction;GO:0009887//organ morphogenesis;GO:0009893//positive regulation of metabolic process;GO:0016072//rRNA metabolic process;GO:0016109//tetraterpenoid biosynthetic process;GO:0043623//cellular protein c…
Isoform0005548	10.19	5.43	5.22	64.45	113.4	59.96	120.36	105.74	66.33	27.27	17.5	10.12	21.39	17.75	15.71	18.41	36.15	22.91	71.12	61.89	64.21	SAPK3	PREDICTED: snRK2.3 isoform X1 [Zea mays]	Environmental Information Processing	Signal transduction	ko04075//Plant hormone signal transduction	K14498	-	GO:0004672//protein kinase activity;GO:0032550//purine ribonucleoside binding	GO:0006464//cellular protein modification process
Isoform0005552	4.6	14.13	4.62	1.33	0.52	0.71	0	0.41	0	4.73	11.04	4.62	11.56	7.62	3.71	4.08	6.48	8.14	2.94	1.96	3.86	HST	Anthranilate N-benzoyltransferase protein 1 [Zea mays]	Metabolism	Global and Overview;Biosynthesis of other secondary metabolites	ko01100//Metabolic pathways;ko01110//Biosynthesis of secondary metabolites;ko00940//Phenylpropanoid biosynthesis;ko00941//Flavonoid biosynthesis;ko00945//Stilbenoid, diarylheptanoid and gingerol biosynthesis	K13065	-	GO:0016740//transferase activity	-
Isoform0005579	834.15	1017.48	2992.74	1279.78	1581.14	1232.4	32.95	103.58	47.13	1269.57	850.03	1548.77	875.27	404.13	582.21	555.83	433.03	325.93	101.9	344.65	236.95	CAP10B	Chlorophyll a-b binding protein CP24 10B, chloroplastic [Dichanthelium oligosanthes]	Metabolism	Global and Overview;Energy metabolism	ko01100//Metabolic pathways;ko00196//Photosynthesis - antenna proteins	K08917	GO:0009523//photosystem II;GO:0009526//plastid envelope;GO:0031224//intrinsic component of membrane;GO:0031976//plastid thylakoid;GO:0044434//chloroplast part	GO:0046906//tetrapyrrole binding	GO:0000097//sulfur amino acid biosynthetic process;GO:0006091//generation of precursor metabolites and energy;GO:0006970//response to osmotic stress;GO:0006996//organelle organization;GO:0031399//regulation of protein modification process;GO:1990066//energy quenching
Isoform0005582	10.71	6.69	0.07	29.6	13.06	24.68	99.36	55.79	56.93	21.31	7.19	6.02	5.86	16.97	10.37	18.02	14.49	15.06	92.84	52.36	28.48	Os04g0674400	PREDICTED: anamorsin homolog [Zea mays]	-	-	-	-	GO:0031970//organelle envelope lumen;GO:0043231//intracellular membrane-bounded organelle	GO:0043169//cation binding;GO:0051536//iron-sulfur cluster binding	GO:0009058//biosynthetic process;GO:0042981//regulation of apoptotic process
Isoform0005587	1.51	1.79	0.45	24.3	6.67	16.45	21.83	34.52	42.92	8.9	13.4	5.56	40.31	14.21	17.47	15.73	23.99	32.65	15	9.59	12.02	BURP10	PREDICTED: BURP domain-containing protein 10 [Oryza sativa Japonica Group]	-	-	-	-	-	-	-
Isoform0005596	0.71	0	0	20.33	10.38	13.37	0	22.93	21.64	17.42	11.77	10.71	32.22	34.06	35.6	29.26	29.76	36.83	12	19.13	11.15	-	-	-	-	-	-	-	-	-
Isoform0005597	0	0	0	0	0	0.84	0.62	2.23	0.97	0	0	0	0	0.42	0.36	3.11	0	0	0.23	0.62	0.66	Os03g0291500	asparagine synthetase 3 [Zea mays]	Metabolism	Amino acid metabolism;Global and Overview	ko01100//Metabolic pathways;ko01110//Biosynthesis of secondary metabolites;ko00250//Alanine, aspartate and glutamate metabolism	K01953	-	GO:0016884//carbon-nitrogen ligase activity, with glutamine as amido-N-donor;GO:0032550//purine ribonucleoside binding	GO:0006529//asparagine biosynthetic process
Isoform0005600	0	10.66	0	71.49	42.67	24.55	77.07	29.23	142.25	195.47	60.35	51.26	75.75	144.21	128.48	203.84	115.22	86.26	218.78	168.61	334.74	AS1	polyphenol oxidase [Sorghum bicolor]	Metabolism	Global and Overview;Biosynthesis of other secondary metabolites;Amino acid metabolism	ko01100//Metabolic pathways;ko01110//Biosynthesis of secondary metabolites;ko00350//Tyrosine metabolism;ko00950//Isoquinoline alkaloid biosynthesis	K00422	-	-	-
Isoform0005606	175.68	132.51	0	0	0	0	9.5	0	59.59	0	26.73	0.55	0	1.01	0	0	16.53	0	0	21.94	4.87	FLA6	Fasciclin-like arabinogalactan protein 13 [Dichanthelium oligosanthes]	-	-	-	-	-	-	-
Isoform0005608	0	0.11	0.4	0	0	0.14	0	0	0	0.71	0.76	0.94	0.5	0.25	0.41	0.42	0.1	0.68	0.36	0.33	0.1	SBT1.7	Subtilisin-like protease SBT1.4 [Zea mays]	-	-	-	-	-	-	-
Isoform0005623	0	0	0	17.52	6.69	47.4	6.49	13.04	0	0	0	0	0	10.88	28.51	23.76	0	4.37	0	0	8.1	-	-	-	-	-	-	-	-	-
Isoform0005634	0	0	0	0	0.08	29.15	0	0	0	0	0	0	0	0	0	0	0	0	0	0	0	At1g56190	PREDICTED: phosphoglycerate kinase, chloroplastic [Setaria italica]	Metabolism	Global and Overview;Energy metabolism;Carbohydrate metabolism	ko01100//Metabolic pathways;ko01110//Biosynthesis of secondary metabolites;ko01120//Microbial metabolism in diverse environments;ko01130//Biosynthesis of antibiotics;ko01200//Carbon metabolism;ko01230//Biosynthesis of amino acids;ko00710//Carbon fixation in photosynthetic organisms;ko00010//Glycolysis / Gluconeogenesis	K00927	-	-	-
Isoform0005639	3.24	3.87	3.6	6.63	6.23	5.05	31.92	54.24	18.57	4.69	4.01	3.35	2.86	2.83	3.13	4.13	2.72	1.53	10.63	6.69	6.29	BAN	PREDICTED: vestitone reductase-like [Setaria italica]	-	-	-	-	-	GO:0048037//cofactor binding	-
Isoform0005645	382.57	273.4	461.78	33.29	32.19	26.39	31.63	37.86	34.75	190.06	169.31	194.53	85.39	115.9	79.44	90.93	65.62	80.03	59.4	57.42	84.33	SWEET4	Bidirectional sugar transporter SWEET4 [Dichanthelium oligosanthes]	-	-	-	-	-	-	-
Isoform0005654	13.19	14.91	18.8	10.15	5.46	6.37	0.36	2.48	2.66	11.56	15.05	38.63	35.49	16.15	23.56	29.44	20.42	12.24	19.7	30.23	13.44	Os02g0678200	PREDICTED: SPX domain-containing membrane protein Os02g45520 isoform X2 [Oryza sativa Japonica Group]	-	-	-	-	-	-	GO:0044763//single-organism cellular process
Isoform0005665	24.41	26.2	22.09	126.65	147.15	107.09	219.47	219.19	182.54	54.01	50.35	43.63	55.1	63.66	59.11	75.39	82.68	112.41	170.26	137.55	155.66	tmem184c	Transmembrane protein 184-like protein [Dichanthelium oligosanthes]	-	-	-	-	-	-	-
Isoform0005677	13.21	5.54	7.78	125.16	121.67	93.62	203.02	154.7	302.58	33.63	42.72	20.11	105.7	43.92	119.32	118.99	171.02	67.19	174.15	149.3	143.34	-	-	-	-	-	-	-	-	-
Isoform0005680	155.11	190.43	123.19	86.44	132.64	112.74	66.1	80.35	95.94	49.61	56.01	79.05	33.33	38.41	32.68	9.15	9.68	42.56	18.4	16.4	13.57	TUBB8	tubulin beta-5 chain [Zea mays]	Cellular Processes	Transport and catabolism	ko04145//Phagosome	K07375	GO:0015630//microtubule cytoskeleton;GO:0032991//macromolecular complex	GO:0005198//structural molecule activity;GO:0017111//nucleoside-triphosphatase activity;GO:0032550//purine ribonucleoside binding	GO:0043623//cellular protein complex assembly;GO:0044763//single-organism cellular process
Isoform0005681	4.72	7.24	4.65	28.85	18.74	11.38	4.56	3.2	1.85	11.64	4.83	15.22	9.32	8.5	6.64	23.58	40.16	10	87.4	72.46	81.22	SR45A	Serine/arginine-rich splicing factor SR45a [Zea mays]	Genetic Information Processing	Transcription	ko03040//Spliceosome	K12897	-	-	-
Isoform0005684	3.82	4.56	1.94	202.44	203.67	194.38	68.68	42.69	41.79	44.4	17.03	22.82	97.31	66.53	70.83	82.66	141.68	78.32	133.95	98.54	88.51	ASR2	abscisic acid stress ripening3 [Zea mays]	-	-	-	-	-	-	-
Isoform0005699	77.84	98.86	92.38	16.92	3.94	15.88	0	0.29	0	46.24	87.02	80.16	35.48	44.8	35.58	33.47	46.82	39.78	28.43	22.99	20.44	Os04g0692600	PREDICTED: protein STAY-GREEN LIKE, chloroplastic-like [Setaria italica]	Genetic Information Processing	Translation	ko03013//RNA transport	K18213	-	-	-
Isoform0005700	3241.54	1970.78	2831.3	821.77	464.56	1052.89	100.38	117.38	127.81	2064.17	2251.77	1794.48	2238.73	3011.06	2282.08	2176.76	1782.46	1678.31	1137.54	1290.38	1072.94	TSJT1	PREDICTED: stem-specific protein TSJT1-like [Setaria italica]	-	-	-	-	-	-	-
Isoform0005705	14.29	5.3	9.55	10.8	1.26	7.25	39.68	46.6	41.17	7.34	0.21	7.43	16.3	0	1.74	11.36	17.6	0	34.46	10.78	18.64	TIFY10A	PREDICTED: protein TIFY 10A-like [Setaria italica]	Environmental Information Processing	Signal transduction	ko04075//Plant hormone signal transduction	K13464	-	-	-
Isoform0005713	19.92	20.85	11.44	0.37	1.64	2.59	2.61	0.37	2.26	6.38	8.16	9.55	4.8	5.72	4.95	3.35	1.08	3.46	1.77	2.51	0.92	XTH28	PREDICTED: probable xyloglucan endotransglucosylase/hydrolase protein 27 [Setaria italica]	-	-	-	-	-	-	-
Isoform0005730	0.18	3.04	0	0.15	0	0	14.89	9.03	0	0.12	0	0	3.92	0	0	0	0	0	0	0	0	SPBC2A9.03	Transducin/WD40 repeat-like superfamily protein [Zea mays]	-	-	-	-	-	-	-
Isoform0005732	2.6	1.86	1.34	12.46	29.79	12.66	11.27	7.97	8.92	4.75	1.58	2.6	3.43	2.39	2.43	3.45	4.03	3.91	8.69	7.74	7.47	-	-	-	-	-	-	-	-	-
Isoform0005744	1.56	1.79	3.11	5.43	3.99	1.26	23.55	14.5	19.88	4.29	1.55	1.74	1.59	0.64	1.72	1.64	4.53	1.61	12.53	7.96	31.27	CXE15	PREDICTED: probable carboxylesterase 15 [Setaria italica]	-	-	-	-	-	GO:0003824//catalytic activity	-
Isoform0005745	0.13	0.45	0.42	10.39	16.66	21.1	11.73	13.66	9.01	0.61	0	0	0.34	0.11	0.53	1.07	0.79	0.39	1.89	1.7	2.26	BX6	PREDICTED: DIBOA-glucoside dioxygenase BX6-like [Setaria italica]	-	-	-	-	-	GO:0016705//oxidoreductase activity, acting on paired donors, with incorporation or reduction of molecular oxygen	-
Isoform0005749	48.31	30.25	27.03	33.41	26.17	37.24	0.59	0	0	30.87	18.14	21.1	12.79	6.6	14.47	3.07	6.84	3.03	2.8	4.22	2.94	CAB2R	light harvesting chlorophyll a/b binding protein1 [Zea mays]	Metabolism	Global and Overview;Energy metabolism	ko01100//Metabolic pathways;ko00196//Photosynthesis - antenna proteins	K08912	GO:0009521//photosystem;GO:0031224//intrinsic component of membrane	GO:0043169//cation binding;GO:0046906//tetrapyrrole binding	GO:0006091//generation of precursor metabolites and energy;GO:0006464//cellular protein modification process
Isoform0005753	5.6	5.91	6.72	76.84	75.08	53.7	31.1	46.2	35.61	0	4.13	4.99	34.06	4.11	7.69	2.19	17.04	1.2	18.45	13.85	11.4	-	-	-	-	-	-	-	-	-
Isoform0005762	0.45	0.16	0	22.23	16.54	16.28	17.02	11.61	99.8	4.88	2.7	0.69	1.98	0	4.21	0.65	1.2	3.33	2.92	3.1	12.89	SALT	beta-glucosidase aggregating factor [Sorghum bicolor]	-	-	-	-	-	-	-
Isoform0005768	0	0.05	0.05	0	0.1	0	0	0.35	0	11.13	0.13	8.7	0	0.27	10.24	0.59	0.06	18.2	0.29	3.44	12.24	PIP1-2	aquaporin [Saccharum officinarum]	-	-	-	-	GO:0031224//intrinsic component of membrane	-	GO:0051234//establishment of localization
Isoform0005770	67.97	25.38	32.46	20.25	60.34	33.86	580.69	843.38	241.64	66.7	27.4	24.06	143.49	204.86	108.72	117.77	142.89	113.95	106.56	72.9	176.83	Cht12	chitinase [Zea mays subsp. parviglumis] [Zea mays]	Metabolism	Carbohydrate metabolism;Global and Overview	ko01100//Metabolic pathways;ko00520//Amino sugar and nucleotide sugar metabolism	K01183	-	-	-
Isoform0005773	6.35	1.7	0	0	0	0	0	0	0	0	0	4.33	0	0	0	0	0	0	0	0	0	GH3.8	PREDICTED: LOW QUALITY PROTEIN: probable indole-3-acetic acid-amido synthetase GH3.8 [Setaria italica]	Environmental Information Processing	Signal transduction	ko04075//Plant hormone signal transduction	K14487	-	-	-
Isoform0005777	10.84	10.16	11.08	70.72	76.93	83.12	95.42	120.77	80.67	12.51	6.76	7.83	10.78	8.98	9.23	7.93	10.48	12.28	16.85	17.68	28.58	HIR1	hypersensitive induced reaction3 [Zea mays]	-	-	-	-	-	-	-
Isoform0005781	23.22	22.04	19.05	14.62	5.39	6.22	0.09	12.82	0	10.17	13.66	0	34.01	0	2.89	11.96	3.97	0.81	1.42	4.93	0.67	BLH4	BEL1-like homeodomain protein 4 [Zea mays]	-	-	-	-	GO:0043231//intracellular membrane-bounded organelle	-	GO:0010468//regulation of gene expression
Isoform0005784	33.52	45.17	46.89	2198.21	5226.01	1802.59	1055.39	884.62	626.4	787.6	199.41	329.46	672.79	427.33	512.07	772.98	1643.33	602.47	2749.84	2682.05	2971.76	COR410	dehydrin [Sorghum bicolor]	-	-	-	-	-	-	-
Isoform0005791	41.73	46.3	37.67	75.8	44.11	80.24	7.74	4.79	3.52	30.09	29.3	30.84	23.79	17.08	19.67	18	20.27	17.68	17.23	13.07	9.83	LHCA4	Chlorophyll a-b binding protein 4, chloroplastic [Dichanthelium oligosanthes]	Metabolism	Energy metabolism	ko00196//Photosynthesis - antenna proteins	K08910	GO:0009521//photosystem;GO:0031224//intrinsic component of membrane	GO:0043169//cation binding;GO:0046906//tetrapyrrole binding	GO:0006091//generation of precursor metabolites and energy;GO:0006464//cellular protein modification process
Isoform0005800	6.99	4.64	8.54	2.65	2.16	4.32	0.28	0.26	0.3	6.67	4.94	4.12	3.66	2.12	1.68	3.09	5.95	2.12	2.18	2.82	2.86	PLSC	OSIGBa0148A10.2 [Oryza sativa Indica Group]	-	-	-	-	-	GO:0016740//transferase activity	GO:0006644//phospholipid metabolic process
Isoform0005813	4.88	2.2	6.6	55.87	73.82	40.03	15.16	19.02	12.63	18.4	7.87	3.68	23.26	12.38	7.38	16.47	10.94	7.74	24.54	28.29	39.95	ERF008	PREDICTED: ethylene-responsive transcription factor RAP2-9 [Zea mays]	-	-	-	-	GO:0043231//intracellular membrane-bounded organelle	GO:0001071//nucleic acid binding transcription factor activity	GO:0010468//regulation of gene expression;GO:0034645//cellular macromolecule biosynthetic process
Isoform0005817	2.06	1.95	65.99	0.83	47.24	135.06	7.66	5.36	7.17	2.53	1.57	71.03	1.94	47.42	76.17	15.83	5.53	8.74	22.07	22.61	21.3	STR15	PREDICTED: thiosulfate sulfurtransferase 16, chloroplastic-like [Setaria italica]	-	-	-	-	-	-	-
Isoform0005819	3.84	4.3	1.3	18.83	27.29	19.34	61.08	51.48	50.78	4.62	4.06	3.55	7.28	3.75	7.14	7.14	5.47	11.47	12.48	11.86	10.21	RTE1	Protein REVERSION-TO-ETHYLENE SENSITIVITY1 [Dichanthelium oligosanthes]	-	-	-	-	-	-	-
Isoform0005853	32.32	27.14	0	0	0	0	0	0	0	0	0	0	0	0	0	0	0	0	0	0	0	LHBC	Chlorophyll a-b binding protein of LHCII type III [Zea mays]	Metabolism	Energy metabolism;Global and Overview	ko01100//Metabolic pathways;ko00196//Photosynthesis - antenna proteins	K08914	GO:0009521//photosystem;GO:0031224//intrinsic component of membrane;GO:0031976//plastid thylakoid;GO:0044434//chloroplast part	GO:0043169//cation binding;GO:0046906//tetrapyrrole binding	GO:0006091//generation of precursor metabolites and energy;GO:0006464//cellular protein modification process
Isoform0005861	2.45	3.38	1.73	22.02	32.68	18.35	13.88	6.23	8.67	7.42	7.68	3.59	9.44	4.58	11.48	7.29	10.3	10.92	13.57	15.7	13.32	GXM1	plant-specific domain TIGR01627 family protein [Zea mays]	-	-	-	-	-	-	-
Isoform0005868	1.77	1.52	0.84	11.79	16.83	9.59	15.43	19.36	8.96	4.72	2.7	3.12	13.82	6.54	9.83	20	10.65	7.87	17.01	13.53	19.82	-	-	-	-	-	-	-	-	-
Isoform0005877	18.65	24.65	23.1	2.02	3.72	1.43	1.75	2.6	0.29	14.85	18.49	24.63	14.46	10.81	5.46	11.1	11.67	12.67	6.58	9.59	5.26	BHY	beta-carotene hydroxylase [Zea mays]	Metabolism	Global and Overview;Metabolism of terpenoids and polyketides	ko01100//Metabolic pathways;ko01110//Biosynthesis of secondary metabolites;ko00906//Carotenoid biosynthesis	K15746	-	-	-
Isoform0005879	11	16.82	16.51	3.91	3.83	3.36	0.25	0.07	0.34	28.76	30.2	25.33	30.58	22.35	24.59	32.28	34.51	31.73	22.03	21.87	15.77	-	-	-	-	-	-	-	-	-
Isoform0005896	51.12	36.91	15.66	4.27	7.2	19.01	2.41	4.24	5.92	20.32	45.47	7.75	8.57	9.22	12.54	21.16	12.86	17.47	9.51	11.54	5.5	TCEA1	PREDICTED: tuliposide A-converting enzyme 1, chloroplastic-like [Zea mays]	-	-	-	-	-	-	-
Isoform0005900	0.89	1.01	0.23	36.5	24.93	23.62	28.27	46.02	29.31	12.92	3.29	2.19	12.49	3.51	2.44	9.67	8.76	2.65	62.3	42.06	52.27	-	-	-	-	-	-	-	-	-
Isoform0005917	10.84	22.86	8.21	140.62	63.07	48.6	67.45	80.25	39.36	43.65	34.48	16.91	115.6	44.98	51.82	65.29	30.81	41.21	182.65	137.93	167.84	NAC48	NAC23 [Saccharum officinarum]	-	-	-	-	GO:0043231//intracellular membrane-bounded organelle	-	GO:0010468//regulation of gene expression;GO:0034645//cellular macromolecule biosynthetic process
Isoform0005918	0.2	0.56	0.34	1.75	2.01	1.22	3.23	2.65	3	1.77	0.95	0.33	2.16	0.35	0.73	1.14	2.29	0.93	4.16	4.1	5.78	PUB11	PREDICTED: U-box domain-containing protein 14 [Zea mays]	-	-	-	-	-	-	-
Isoform0005928	0	13.47	0	23.9	21.93	0	53.12	0	0	3.06	18.33	1.7	11.61	0	10.57	0	0	0	33.32	0	46.06	TP53I3	PREDICTED: synaptic vesicle membrane protein VAT-1 homolog [Setaria italica]	-	-	-	-	-	GO:0003824//catalytic activity	GO:0044710//single-organism metabolic process
Isoform0005930	12.77	15.38	10.51	3.63	5.84	6.06	8.3	5.1	8.85	3.6	6.35	5.51	3.17	1.75	2.22	0.72	0.37	3.94	2.76	0.68	0.39	ILI5	PREDICTED: transcription factor ILI5 [Setaria italica]	-	-	-	-	-	GO:0005515//protein binding	-
Isoform0005932	0	0	0	0	4.19	0	5.88	0	0	2.9	4.85	2.94	0	0.8	1.97	5	4.86	2.31	0.83	4.14	1.73	LECRK42	lectin-like receptor kinase 7 precursor [Zea mays]	-	-	-	-	-	GO:0004672//protein kinase activity;GO:0032550//purine ribonucleoside binding	GO:0006464//cellular protein modification process
Isoform0005933	0	0.4	0.19	32.49	98	19.21	16.53	39.48	31.65	13.05	3.25	1.43	18.88	8.65	18.24	42.49	114.33	29.96	288.38	211.04	309.79	-	-	-	-	-	-	-	-	-
Isoform0005942	69.84	116.31	0.35	0	0	0	2.99	0	8.72	20.03	0	48.37	0	0	0	16.75	5.64	20.27	0	0	0.28	-	-	-	-	-	-	-	-	-
Isoform0005944	0.22	0	0.08	10.25	21.08	17.94	0.13	0.16	0	0.11	0.21	0.1	0.46	0.33	15.89	0.9	26.84	0.23	0.2	0.09	0.21	DBP	PREDICTED: remorin [Setaria italica]	-	-	-	-	-	-	-
Isoform0005946	0	0	0	0	0	0	0	0	0	0	0	0	0	0	0	0	0	0	0	4.75	0.91	ycf36	expressed protein [Oryza sativa Japonica Group]	-	-	-	-	-	-	-
Isoform0005955	0	0	1.6	5.05	0	2.76	0	2.84	9.28	166.64	97.74	0	11.22	2.48	126.55	124.5	85.01	10.15	10.77	26.57	4.68	IVR1	soluble acid invertase [Sorghum bicolor]	Metabolism	Carbohydrate metabolism;Global and Overview	ko01100//Metabolic pathways;ko00500//Starch and sucrose metabolism;ko00052//Galactose metabolism	K01193	-	-	-
Isoform0005960	15.73	32.7	19.02	25.78	22.51	28.78	8.74	6.88	13.28	8.33	6.58	10.87	2.42	3.07	3.66	1.46	2.19	2.68	1.43	2.04	1.11	At2g42990	GDSL esterase/lipase, partial [Dichanthelium oligosanthes]	-	-	-	-	-	GO:0016787//hydrolase activity	-
Isoform0005962	116.04	284.61	160.27	66.84	79.48	73.96	356.87	348.51	261	31.38	21.12	22.51	44.48	39.07	36.64	64.19	48.77	39.47	120.37	85.74	129.18	RAP2-3	ethylene-responsive element binding protein 2 [Zea mays]	-	-	-	-	-	-	GO:0010467//gene expression;GO:0034645//cellular macromolecule biosynthetic process
Isoform0005964	2.37	2.08	1.39	21.05	21.89	22.97	27.14	22.48	28.92	3.23	2.27	3.14	4.85	4.47	7.3	6.64	4.31	8.25	8.13	6.83	6.48	OSB1	single-strand binding protein [Zea mays]	-	-	-	-	-	-	GO:0006259//DNA metabolic process
Isoform0005973	3.62	12.55	6.2	12.17	113.69	0	78.57	0.14	160.19	20.51	8.47	15.45	24.74	0	19.48	12.66	19.4	23.41	34.16	26.84	48.7	At5g45910	GDSL esterase/lipase [Dichanthelium oligosanthes]	-	-	-	-	-	GO:0016787//hydrolase activity	-
Isoform0005979	8.29	7.21	6.01	57.19	58.83	50.76	65.53	66.12	66.98	3.47	4.65	1.86	4.4	6.94	3.77	4.46	5.24	6.78	4.51	7.44	3.93	CP29B	29 kDa ribonucleoprotein A, chloroplastic [Dichanthelium oligosanthes]	-	-	-	-	-	-	-
Isoform0005992	16.79	11.12	5.77	13.39	25.84	22.91	84.68	149.39	84.88	13.1	10.44	9.05	5.14	6.19	6.22	5.5	3.76	2.38	11.05	6.03	4.33	Os07g0684100	PREDICTED: thioredoxin-like 1-1, chloroplastic [Setaria italica]	-	-	-	-	-	-	GO:0044699//single-organism process
Isoform0005996	0.5	0	0.87	2.5	30.14	8.9	30.15	28.09	24.4	1.82	0	2.85	7.14	5.51	5.21	5.65	8.08	10.37	21.51	13.57	15.82	HSFC1B	heat shock factor protein HSF30 [Zea mays]	-	-	-	-	-	-	-
Isoform0005997	0	0	0	0.26	0.71	0	0	0	0	0.75	0	0	0.75	0.24	0.96	2.74	2.25	0.22	5.32	6.29	4.54	-	-	-	-	-	-	-	-	-
Isoform0005999	61.78	62.93	0	0	0.17	23.99	0	0.09	0.02	0.1	0	0	0	0	0	0	0.04	0	10.16	12.69	0	LHBC	Chlorophyll a-b binding protein of LHCII type III [Zea mays]	Metabolism	Energy metabolism;Global and Overview	ko01100//Metabolic pathways;ko00196//Photosynthesis - antenna proteins	K08914	GO:0009521//photosystem;GO:0031224//intrinsic component of membrane;GO:0031976//plastid thylakoid;GO:0044434//chloroplast part	GO:0043169//cation binding;GO:0046906//tetrapyrrole binding	GO:0006091//generation of precursor metabolites and energy;GO:0006464//cellular protein modification process
Isoform0006002	18.52	36	24.28	0.51	0.74	1.19	113.99	147.46	161.03	2.3	0.19	0.92	0.32	0.54	0.21	0.56	2.24	1	3.36	3.33	3.78	BHLH35	bHLH transcription factor, partial [Zea mays]	-	-	-	-	-	-	-
Isoform0006007	0	0	0	13.79	13.18	7.74	20.9	8.18	12.61	13.3	3.89	11.83	0	14.44	15.13	11.42	24.88	18.09	30.07	43.26	25.13	ANNAT7	annexin2 [Zea mays]	-	-	-	-	-	GO:0005543//phospholipid binding	-
Isoform0006013	0.21	8.49	0.54	2.21	5.17	32.94	19.31	4.97	9.34	40.3	7.51	12.07	15.72	56.26	12.89	32.93	10.74	0.26	13.56	19.51	56.7	AKR2	Pentatricopeptide repeat-containing protein mitochondrial [Zea mays]	-	-	-	-	-	-	-
Isoform0006019	0.37	0	0.1	0.39	2.21	3.55	135.57	56.84	119.16	3.27	0.49	0.91	0.49	0.14	0.57	0.62	4.16	0.95	16.9	14.03	11.57	PCL1	SbPCL1, partial [Sorghum bicolor]	-	-	-	-	-	-	-
Isoform0006027	236.3	284.64	307.95	284.45	266.95	243.37	14.04	30.48	15.64	234.09	174.05	308.34	196.12	118.14	161.97	164.32	151.59	122.36	82.4	118.35	102.35	CHLH	Magnesium-chelatase subunit ChlH chloroplastic [Zea mays]	Metabolism	Metabolism of cofactors and vitamins;Global and Overview	ko01100//Metabolic pathways;ko01110//Biosynthesis of secondary metabolites;ko00860//Porphyrin and chlorophyll metabolism	K03403	GO:0009532//plastid stroma;GO:0042170//plastid membrane	GO:0032550//purine ribonucleoside binding;GO:0051003//ligase activity, forming nitrogen-metal bonds, forming coordination complexes	GO:0006779//porphyrin-containing compound biosynthetic process
Isoform0006032	0	0	0	0	0	0.71	0.84	0	0	0	0.25	0	0.81	0	0.31	0	2.76	1.52	3.3	0.97	2.59	PRP1	extensin-like repeat protein [Medicago truncatula]	-	-	-	-	-	-	-
Isoform0006037	47.28	40.49	59.34	0.68	0.1	0.69	0	0	0	39.64	59.24	36.14	42.03	68.24	29.3	33.63	45.2	44.86	15	19.91	12.52	PXG4	calcium binding EF-hand protein [Zea mays]	Metabolism	Lipid metabolism	ko00073//Cutin, suberine and wax biosynthesis	K17991	-	-	-
Isoform0006039	6.98	0	0	0	36.29	0	0	10.1	0	0	0	0	31.61	0	2.82	0	0	0	0	0	0	Os12g0623900	5-methyltetrahydropteroyltriglutamate--homocysteine methyltransferase 2 [Dichanthelium oligosanthes]	Metabolism	Amino acid metabolism;Global and Overview;Metabolism of other amino acids	ko01100//Metabolic pathways;ko01110//Biosynthesis of secondary metabolites;ko01230//Biosynthesis of amino acids;ko00270//Cysteine and methionine metabolism;ko00450//Selenocompound metabolism	K00549	-	-	-
Isoform0006044	1.12	0.41	1.61	10.29	7.51	3.22	39.09	31.15	31.1	5.7	4.56	3.43	6.23	5.53	15.45	20.93	32.32	19.15	120.5	102.8	218.44	RIXI	Xylanase inhibitor protein 1 [Zea mays]	Metabolism	Global and Overview;Carbohydrate metabolism	ko01100//Metabolic pathways;ko00520//Amino sugar and nucleotide sugar metabolism	K01183	-	-	GO:0000272//polysaccharide catabolic process
Isoform0006069	0	0.15	0.2	8.74	20.9	2.85	11.62	21.46	17.93	14.3	4.1	6.5	24.03	8.13	14.86	32.29	70.86	14.35	50.26	63.62	100.44	-	-	-	-	-	-	-	-	-
Isoform0006071	2.28	3.43	1.5	31.63	32.82	20.2	35.39	43.02	32.68	8.65	6.29	2.68	19.08	9.97	14.2	21.77	16.61	9.38	29.71	24.9	39.34	Os01g0693400	AP2/ERF and B3 domain-containing transcription repressor TEM1 [Zea mays]	-	-	-	-	-	-	GO:0010467//gene expression;GO:0034645//cellular macromolecule biosynthetic process
Isoform0006080	50.22	53.95	56.05	16.76	7.62	12.12	3.91	3.05	5.06	45.43	42.32	43.48	33.42	51.08	35.59	57.68	32.52	38.39	25.16	22.44	20.48	MYBAS2	MYB59 [Zea mays]	-	-	-	-	-	GO:0005488//binding	-
Isoform0006083	7.47	10.17	5.59	5.08	6.03	4.33	1.02	1.47	1.66	8.97	14.28	12.2	7.94	6.83	14.55	11.47	11.4	11.35	7.87	8.41	8.92	-	-	-	-	-	-	-	-	-
Isoform0006092	0	0	0.04	7.37	4.62	0	0	10.13	2.4	0.53	0.99	0	10.5	6.42	0	0	26.25	1.91	68.6	33.04	13.52	BACOVA_02659	Glycosyl hydrolase family protein [Zea mays]	Metabolism	Global and Overview;Metabolism of other amino acids;Biosynthesis of other secondary metabolites;Carbohydrate metabolism	ko01100//Metabolic pathways;ko01110//Biosynthesis of secondary metabolites;ko00500//Starch and sucrose metabolism;ko00940//Phenylpropanoid biosynthesis;ko00460//Cyanoamino acid metabolism	K01188	-	-	-
Isoform0006103	51.65	63.76	38.83	171.41	266.08	274.92	541.14	510.49	334.6	104.49	41.89	30.3	99.36	52.83	113.04	67.46	162.99	72.39	596.18	403.32	911.31	TSJT1	PREDICTED: stem-specific protein TSJT1 [Setaria italica]	-	-	-	-	-	-	-
Isoform0006111	0	3.95	0	0	11.94	0	0	22.65	0	0	0	0	0	0	0	0	0	0	0	0	0	At2g44130	F-box/kelch-repeat protein At2g44130-like [Zea mays]	-	-	-	-	-	-	-
Isoform0006120	0	4.83	2.59	29.52	38.27	27.53	17.44	13.17	3.37	0.23	0	15.41	5.82	0	16.21	2.07	15.83	5.08	6.7	30.75	17.47	DIVARICATA	ScMYB37 protein [Saccharum hybrid cultivar Co 86032]	-	-	-	-	GO:0043231//intracellular membrane-bounded organelle	GO:0005488//binding	-
Isoform0006121	15.31	13.75	13.5	7.66	13.17	13.69	12.68	9.67	18.71	9.14	7.23	9.88	4.29	2.8	3.61	2.95	0.63	3.91	1.39	2.01	1	-	-	-	-	-	-	-	-	-
Isoform0006124	507.67	954.81	322.68	296.52	382.16	509.75	44.43	44.22	97.87	279.04	570.6	494	261.01	27.59	240.82	108.69	91.93	13.59	97.63	201.4	106.73	CHLP	Geranylgeranyl diphosphate reductase, chloroplastic [Dichanthelium oligosanthes]	Metabolism	Global and Overview;Metabolism of cofactors and vitamins;Metabolism of terpenoids and polyketides	ko01100//Metabolic pathways;ko01110//Biosynthesis of secondary metabolites;ko00860//Porphyrin and chlorophyll metabolism;ko00900//Terpenoid backbone biosynthesis	K10960	GO:0031976//plastid thylakoid;GO:0042170//plastid membrane;GO:0044434//chloroplast part	GO:0016627//oxidoreductase activity, acting on the CH-CH group of donors	GO:0000097//sulfur amino acid biosynthetic process;GO:0006091//generation of precursor metabolites and energy;GO:0006779//porphyrin-containing compound biosynthetic process;GO:0031399//regulation of protein modification process
Isoform0006129	424.43	422.71	342.03	56.81	50.28	67.7	11.11	14.68	26.72	98.26	113.62	150.73	24.26	14.14	11.35	4.83	2.6	9.84	6.32	2.52	3.1	EXPB3	beta-expansin 7 precursor [Zea mays]	-	-	-	-	-	-	GO:0000003//reproduction
Isoform0006131	8.66	27.78	8.83	27.94	23.02	7.18	15.87	10.62	14.92	38.79	19.72	111.83	155.11	53.37	93.61	162.76	162.16	72.18	78.39	147.91	130.45	SGPP	Haloacid dehalogenase-like hydrolase domain-containing protein Sgpp [Zea mays]	-	-	-	-	GO:0016020//membrane;GO:0044444//cytoplasmic part	GO:0003824//catalytic activity	-
Isoform0006132	188.43	160.89	191.89	68.11	52.96	60.68	19.17	18.48	16.28	161.72	187.63	156.22	151.83	192.86	169.4	184.15	162.17	148.46	93.49	101.74	88.36	dnaJ	Chaperone DnaJ-domain superfamily protein [Zea mays]	-	-	-	-	-	-	-
Isoform0006140	0	19.22	0.24	1.14	7.26	8.63	1.49	0.3	13.71	0.21	0	0	3.21	16.38	7.95	12.27	0.47	0.49	1.79	7.92	0.83	SIGB	SIGMA70-like transcription factor, partial [Zea mays]	-	-	-	-	-	GO:0000996//core DNA-dependent RNA polymerase binding promoter specificity activity;GO:0001071//nucleic acid binding transcription factor activity	GO:0010468//regulation of gene expression;GO:0032774//RNA biosynthetic process
Isoform0006148	0	1.77	2.81	31.16	26.28	5.21	12.74	2.9	24.42	3.8	21.52	24.79	5.59	24.34	7.64	42.97	50.31	41.11	77.47	8.98	68.85	UBQ4	PREDICTED: polyubiquitin [Brachypodium distachyon]	-	-	-	-	-	-	-
Isoform0006155	0	0	0	0	0	2.35	0	0	0	0	0	0	0	0	0	2.58	0	0	1.67	1.73	0	-	-	-	-	-	-	-	-	-
Isoform0006156	6.65	1.49	8.74	61.59	46.89	34.67	53.76	75.15	26.83	28.93	11.83	8.77	30.52	27.81	28.3	28.94	28.07	19.81	23.73	18.08	42.13	SULTR3;1	Sulfate transporter 3.1 [Dichanthelium oligosanthes]	-	-	-	-	GO:0009536//plastid;GO:0031224//intrinsic component of membrane	GO:0015103//inorganic anion transmembrane transporter activity	GO:0008272//sulfate transport;GO:0044763//single-organism cellular process
Isoform0006159	1.86	0.75	1.6	16.94	18.11	18.76	46.27	37.67	20.46	2.75	1.02	1.28	2.23	1.51	1.72	2.22	3.27	1.43	7.04	5.49	10.04	ATL3	PREDICTED: E3 ubiquitin-protein ligase EL5-like [Setaria italica]	-	-	-	-	-	-	-
Isoform0006174	22.69	7.14	27.72	77.29	121.05	51.87	0.38	0.26	0.37	48.4	40.63	22.83	14.6	28.46	7.04	13.3	12.09	16.55	8.73	7.87	8.82	PIP2-6	aquaporin PIP2-6 [Zea mays]	-	-	-	-	-	-	GO:0051234//establishment of localization
Isoform0006197	1.64	13.76	0.46	132.24	89.43	13.23	61.36	3.41	80.26	63.2	29.46	57.98	25.35	35.12	47.7	125.92	83.35	130.15	102.48	77.03	76.36	DHAR2	uncharacterized LOC100273125 [Zea mays]	-	-	-	-	-	GO:0015038//glutathione disulfide oxidoreductase activity	GO:0044710//single-organism metabolic process
Isoform0006201	20.16	18.06	16.85	7.36	4.53	6.98	1.85	2.65	1.71	8.42	11.81	6.59	3.5	4.63	5.91	4.02	2.87	3.41	1.44	3.74	1.66	PSBQ1	oxygen-evolving enhancer protein 3-1, chloroplastic precursor [Zea mays]	Metabolism	Global and Overview;Energy metabolism	ko01100//Metabolic pathways;ko00195//Photosynthesis	K08901	GO:0009536//plastid;GO:0034357//photosynthetic membrane;GO:0044425//membrane part	-	-
Isoform0006202	0	2.47	0	37.78	4.54	57.53	701.15	79.26	216.69	25.02	10.2	0	57.01	43.34	37.45	64.91	167.44	91.84	240.34	84.08	105.14	ASR2	abscisic acid stress ripening3 [Zea mays]	-	-	-	-	-	-	-
Isoform0006203	22.79	34.87	35.09	7.99	3.76	6.28	1.26	1.42	1.87	28.18	24.84	22.98	26.09	11.57	20.25	19.4	22.15	13.09	15.88	10.15	15.14	BBX24	PREDICTED: B-box zinc finger protein 25-like [Setaria italica]	-	-	-	-	-	-	-
Isoform0006211	3.15	18.15	12.89	28.15	34.69	16.01	51.8	90.31	102.88	41.68	18.62	59.61	50.88	74.69	49.02	70.85	40.64	71.31	133.68	84.45	137.67	AOX1A	alternative oxidase AOX1 precursor [Zea mays]	-	-	-	-	GO:0031224//intrinsic component of membrane	GO:0003824//catalytic activity;GO:0043169//cation binding	GO:0044710//single-organism metabolic process
Isoform0006231	2.29	2.16	2.13	33.79	31.7	11.46	0	86.7	119.21	7.68	0	2.61	6.26	1.19	0	8.1	9.41	7.05	6.86	5.13	17.87	At1g31550	PREDICTED: GDSL esterase/lipase At5g45910-like [Setaria italica]	-	-	-	-	-	-	-
Isoform0006232	0.3	0.18	0.64	0.01	0.04	0	0	0.35	0	0.35	0.13	0.83	1.73	0.4	6.1	1.11	1.34	0.62	6.51	3.85	4.26	HSP82	PREDICTED: heat shock protein 83-like [Elaeis guineensis]	Organismal Systems;Genetic Information Processing	Folding, sorting and degradation;Environmental adaptation	ko04141//Protein processing in endoplasmic reticulum;ko04626//Plant-pathogen interaction	K04079	-	GO:0005515//protein binding	GO:0044267//cellular protein metabolic process;GO:0050896//response to stimulus
Isoform0006233	18.91	23.08	23.68	5.41	4.68	4.28	1.61	1.23	1.64	11.14	12.78	16.17	11.64	15.46	12.51	7.07	7.84	6.68	9.2	9.45	8.57	guaA	PREDICTED: LOC100284640 isoform X1 [Zea mays]	-	-	-	-	-	-	-
Isoform0006250	154.02	39.7	191.34	40.25	54.27	100.91	43.61	41.36	101.91	23.54	57.78	28.17	0	12.62	16.98	7.38	4.82	24	1.42	4.49	6.17	XTH8	Xyloglucan endotransglycosylase/hydrolase protein 8 [Dichanthelium oligosanthes]	-	-	-	-	GO:0005576//extracellular region;GO:0030312//external encapsulating structure	GO:0016758//transferase activity, transferring hexosyl groups;GO:0016787//hydrolase activity	GO:0044042//glucan metabolic process;GO:0045229//external encapsulating structure organization
Isoform0006258	0	0	0	0	0.97	0.1	0	0	0	0	0	0	0	0	0	1.79	2.85	0	19.24	22.32	17.98	SWEET15	PREDICTED: bidirectional sugar transporter SWEET15-like [Setaria italica]	-	-	-	-	GO:0016021//integral component of membrane	-	GO:0008643//carbohydrate transport
Isoform0006259	35.69	48.67	57.91	7.77	5.27	6.38	0.36	0.68	1.24	42.69	35.37	59.65	26.95	31.45	30.85	36.05	40.38	38.48	25.94	21.74	26.16	SALR	carbonyl reductase 3 [Zea mays]	Metabolism	Global and Overview;Metabolism of terpenoids and polyketides	ko01110//Biosynthesis of secondary metabolites;ko00902//Monoterpenoid biosynthesis	K15095	-	GO:0003824//catalytic activity	GO:0044710//single-organism metabolic process
Isoform0006270	517.85	754.24	404.6	65.4	50.63	63.55	21.71	33.23	75.37	200.39	172.91	353.11	21.22	15.25	18.85	3.16	3.44	25.91	7.03	2.53	1.71	EXPB3	beta-expansin 1a precursor [Zea mays]	-	-	-	-	-	-	GO:0000003//reproduction
Isoform0006278	5.25	6.7	3.01	6.3	2.97	6.42	3.44	2.17	5.08	1.73	2.13	5.39	0.86	0.89	1.79	0.45	0.25	2.16	0.72	0.35	0.48	AOP1	PREDICTED: 2-oxoglutarate-dependent dioxygenase AOP2-like [Brachypodium distachyon]	-	-	-	-	-	-	-
Isoform0006280	13.56	8.34	13.72	13.46	10.75	14.03	1.7	1.16	1.69	21.92	15.08	19.82	10.56	18.93	22.36	24.97	17.58	15.93	18.15	16.99	14.6	NPF3.1	Protein NRT1/ PTR FAMILY 3.1 [Zea mays]	-	-	-	-	-	-	-
Isoform0006284	5.46	5.02	9.23	46.91	34.61	38.11	96.25	81.1	57.03	15.47	12.83	10.5	38.75	22.77	30.5	34.58	43.55	34.61	74.27	54.19	62.23	-	-	-	-	-	-	-	-	-
Isoform0006287	0	0	4.32	7.85	5	1.76	27.81	23.66	31.08	5.44	14.1	7.46	26.6	19.98	3.01	16.59	12.24	0.98	22.06	19.32	10.7	TIFY10B	pnFL-2 [Zea mays]	Environmental Information Processing	Signal transduction	ko04075//Plant hormone signal transduction	K13464	-	-	-
Isoform0006295	4.74	3.18	4.7	88.81	91.6	102.18	55.91	66.2	46.34	7.67	4.8	3.4	7.55	5.81	6.64	5.49	9.62	5.86	6.36	5.58	6.35	-	-	-	-	-	-	-	-	-
Isoform0006296	4.47	0	12.83	0	8.87	0	0	0	0.11	12.3	10.52	0	0	13.81	0	1.62	4.62	4.01	0.99	1.63	7.74	CPN60A1	PREDICTED: ruBisCO large subunit-binding protein subunit alpha [Setaria italica]	-	-	-	-	GO:0044424//intracellular part	GO:0032550//purine ribonucleoside binding	GO:0006457//protein folding
Isoform0006302	0.28	0.14	0	39.01	0.36	0	5.05	0	0	0	0	18.82	0	0	46.36	0	31.63	58.41	2.67	29.47	0	-	-	-	-	-	-	-	-	-
Isoform0006329	1.94	1.08	2.49	16.98	15.78	25.38	31.03	74.4	24.2	7.48	3.89	1.38	1.47	4.08	9.56	10.33	14.05	2.26	35.96	18.15	26.86	KINB1	SNF1-related protein kinase regulatory subunit beta-1 [Dichanthelium oligosanthes]	-	-	-	-	-	-	-
Isoform0006343	52.47	63.02	58.83	15.13	21.6	18.95	3.56	2.44	14.1	38.75	62.96	12.89	60.15	56.75	24.23	3.4	74.1	53.8	28.86	55.17	52.98	SPP1	Sucrose-phosphatase 1 [Zea mays]	-	-	-	-	-	GO:0050308//sugar-phosphatase activity	GO:0005985//sucrose metabolic process;GO:0006796//phosphate-containing compound metabolic process
Isoform0006346	282.08	255.74	357.9	62.47	57.58	67.1	20.12	27.95	26.72	246.73	221.54	246.52	215.45	172.84	135.72	169	234.48	186.92	141.32	124.71	94.2	PGLP1B	uncharacterized LOC100193796 [Zea mays]	Metabolism	Global and Overview;Carbohydrate metabolism	ko01100//Metabolic pathways;ko01110//Biosynthesis of secondary metabolites;ko01130//Biosynthesis of antibiotics;ko01200//Carbon metabolism;ko00630//Glyoxylate and dicarboxylate metabolism	K19269	-	GO:0042578//phosphoric ester hydrolase activity	GO:0006796//phosphate-containing compound metabolic process
Isoform0006351	2.63	6.28	1.44	0	0	0	0.75	0	0	0	0.63	1.11	0	0.98	0.43	0.81	1.25	0.44	1.11	0	0.8	ERF5	Ethylene-responsive transcription factor ERF105 [Zea mays]	-	-	-	-	-	-	-
Isoform0006352	0	0	0	1.17	1.62	0	5.48	1.53	5.28	1.23	2.28	4.05	0	0	0	2.37	0	3.19	0	1.97	0	XCP1	PREDICTED: xylem cysteine proteinase 1-like [Zea mays]	-	-	-	-	-	-	-
Isoform0006355	4.82	4.85	1.97	3.79	2.47	7.11	2.19	2.37	2.6	0.78	2.83	1.02	2.24	0	0.92	1.17	0	2.2	0	0.57	0.1	PRX74	PREDICTED: peroxidase 1-like [Setaria italica]	Metabolism	Global and Overview;Biosynthesis of other secondary metabolites	ko01100//Metabolic pathways;ko01110//Biosynthesis of secondary metabolites;ko00940//Phenylpropanoid biosynthesis	K00430	-	-	-
Isoform0006357	95.44	100.21	95.72	19.08	17.07	17.03	2.28	2.5	1.33	106.79	126.72	76.44	121.43	121.06	130.46	131.36	102.27	102.58	76.19	81.38	71.98	BBX19	Salt tolerance-like protein [Zea mays]	-	-	-	-	-	GO:0046914//transition metal ion binding	-
Isoform0006377	15.24	14.58	9.65	7.93	9.77	0.43	0.3	0.16	0.53	24.83	8.64	18.26	8.01	12.84	11.2	15.52	8.2	0.56	4.11	3.96	2.19	Os04g0692600	PREDICTED: protein STAY-GREEN LIKE, chloroplastic-like [Setaria italica]	Genetic Information Processing	Translation	ko03013//RNA transport	K18213	-	-	-
Isoform0006378	7.88	19.3	18.96	352.33	319.88	232.15	425.01	334.78	290.53	101.78	49.97	26.46	41.99	32.6	53.44	67.7	126.72	71.52	375.02	351.09	468.29	DBP	remorin [Zea mays]	-	-	-	-	-	-	-
Isoform0006380	0.32	0.14	0.14	14.78	0.39	15.63	6.94	7.97	0	0.72	1.02	1.7	3.45	0.52	1.17	0.54	2.75	2.11	5.26	0.46	4.23	Os01g0192000	nucleic acid binding protein [Saccharum hybrid cultivar R570]	-	-	-	-	-	-	-
Isoform0006383	10.45	10.36	12.62	14.32	14.08	8.54	0.54	1.02	1.59	18.07	14.02	14.81	11.6	16.56	9.48	10.61	7.21	10.1	5.69	4.92	4.99	PIP2-6	PREDICTED: aquaporin PIP2-6-like [Setaria italica]	-	-	-	-	-	-	GO:0051234//establishment of localization
Isoform0006391	0.82	9.55	0	2.66	52.63	5.62	47.34	33.99	27.51	0	14.77	0	12.23	5.23	13.18	6.66	8.97	12.7	37.1	11.35	5.09	LPAT1	WAPL (Wings apart-like protein regulation of heterochromatin) protein [Zea mays]	Metabolism	Global and Overview;Lipid metabolism	ko01100//Metabolic pathways;ko01110//Biosynthesis of secondary metabolites;ko00564//Glycerophospholipid metabolism;ko00561//Glycerolipid metabolism	K00655	GO:0031224//intrinsic component of membrane;GO:0042170//plastid membrane	GO:0016411//acylglycerol O-acyltransferase activity	GO:0003006//developmental process involved in reproduction;GO:0006090//pyruvate metabolic process;GO:0006633//fatty acid biosynthetic process;GO:0006779//porphyrin-containing compound biosynthetic process;GO:0009668//plastid membrane organization;GO:0016109//tetraterpenoid biosynthetic process;GO:0044707//single-multicellular organism process;GO:0046341//CDP-diacylglycerol metabolic process;GO:00…
Isoform0006395	3.08	0	1.65	0	1.36	1.02	0.89	0	2.1	0.69	0.06	4.45	0	2.75	1.28	0	0	0	0	0	0	EXL3	GDSL esterase/lipase EXL3 [Zea mays]	-	-	-	-	-	GO:0016787//hydrolase activity	-
Isoform0006398	0	0	0	5.54	0	0	6.92	3.97	0	0	0	0	0	0	0	0	0	0	0.11	0	2.55	NFYC4	nuclear transcription factor Y subunit C-1 [Zea mays]	-	-	-	-	GO:0090575//RNA polymerase II transcription factor complex	GO:0003677//DNA binding;GO:0046983//protein dimerization activity	GO:0010468//regulation of gene expression
Isoform0006402	144.41	113.5	213.4	34.94	16.65	34.44	1.67	1.58	1.93	147.71	176.49	221.3	188.62	257.93	86.24	136.99	95.3	95.64	77.17	86	60.47	PS2	Inorganic pyrophosphatase 2 [Dichanthelium oligosanthes]	Metabolism	Global and Overview;Lipid metabolism	ko01100//Metabolic pathways;ko00564//Glycerophospholipid metabolism	K06124	-	GO:0042578//phosphoric ester hydrolase activity	GO:0006796//phosphate-containing compound metabolic process
Isoform0006413	15.86	49.53	25.54	0.78	2.25	4.16	12.31	25.78	9.35	11.63	6.69	7.71	2.95	3.19	3.15	2.79	2.49	4.32	3.32	2.68	2.68	EXO	phi-1-like phosphate-induced protein precursor [Zea mays]	-	-	-	-	-	-	-
Isoform0006414	1.26	7.57	8.17	0	0	1.51	0	0.05	1.06	10.28	0	9.85	0	0	0	0	0	7.71	0	0	0	RER5	Protein RETICULATA-RELATED 6 chloroplastic [Zea mays]	-	-	-	-	-	-	-
Isoform0006416	143.74	130.85	160.24	35.26	17.84	36.79	1.62	1.83	3.48	129.3	153.78	130.23	149.07	148.22	146.23	153.31	144.58	142.29	109.63	99.48	97.55	BBX19	Salt tolerance-like protein [Zea mays]	-	-	-	-	-	GO:0046914//transition metal ion binding	-
Isoform0006430	218.56	573.91	588.47	204.26	49.32	68.16	13.92	62.01	21.04	302.83	391.05	236.51	419.98	234.46	480.73	377.63	155.73	405.39	237.98	180.65	297.24	ycf36	expressed protein [Oryza sativa Japonica Group]	-	-	-	-	-	-	-
Isoform0006434	1.41	2.38	3.34	53.5	55.92	46.84	60.05	58.72	78.49	5.93	1.77	2.16	2.92	1.86	3.25	3.02	3.36	3.91	5.07	4.33	6.15	BAN	PREDICTED: anthocyanidin reductase-like [Setaria italica]	-	-	-	-	-	GO:0048037//cofactor binding	-
Isoform0006436	70.93	39.33	39.58	43.62	18.94	32.6	5.3	5.55	9.17	53.09	59.35	74.57	73.17	87.92	74.35	80.85	93.67	116.53	42.84	46.61	46.78	SEC14	PREDICTED: random slug protein 5-like [Setaria italica]	-	-	-	-	-	-	-
Isoform0006443	2.95	3.37	2.22	38.66	34.87	35.22	10.25	10.92	29.54	22.77	11.77	17.8	38.3	13.99	44.98	32.52	19.96	23.85	35.48	26.48	22.17	SMO1-1	Methylsterol monooxygenase 1-1 [Dichanthelium oligosanthes]	Metabolism	Lipid metabolism;Global and Overview	ko01100//Metabolic pathways;ko01110//Biosynthesis of secondary metabolites;ko00100//Steroid biosynthesis	K14423	GO:0031224//intrinsic component of membrane	GO:0003824//catalytic activity	GO:0006631//fatty acid metabolic process
Isoform0006445	1.68	2.13	3.79	85.75	79.85	68.63	45.92	50.3	40.1	3.06	2.37	2.69	4.93	3.03	6.55	5.43	6.53	4.46	10.92	6.99	7.31	-	-	-	-	-	-	-	-	-
Isoform0006451	25.93	0	11.19	0	0.41	0	2.85	0.16	2.62	6.6	14.73	41.16	15.82	2.37	1.11	16.92	7.91	14.58	0.12	14.14	6.13	ycf36	expressed protein [Oryza sativa Japonica Group]	-	-	-	-	-	-	-
Isoform0006454	13.81	16.71	18.1	26.27	19.52	22.13	138.99	89.43	111.79	160.92	35.51	20.09	49.5	29.9	35.36	59.22	326.12	29.23	1293.31	771.31	2613.6	XIPI	Acidic endochitinase [Zea mays]	Metabolism	Global and Overview;Carbohydrate metabolism	ko01100//Metabolic pathways;ko00520//Amino sugar and nucleotide sugar metabolism	K01183	-	-	GO:0006950//response to stress;GO:0044238//primary metabolic process
Isoform0006458	20.87	16.71	26.57	42.39	46.61	41.55	62.72	87.09	57.59	99.41	68.57	70.53	184.49	157.24	260.21	293.05	282.86	186.62	332.56	329.19	319.14	comA	phosphosulfolactate synthase-related protein [Zea mays]	-	-	-	-	-	-	-
Isoform0006459	2.69	1.32	1.25	5.57	10.91	5.62	120.81	107.51	98.86	4.95	2.37	1.56	1.7	0.89	1.3	0.68	5.87	0.93	17.17	11.87	25.03	-	-	-	-	-	-	-	-	-
Isoform0006472	0	0	0	0	0	0	0	0	2.18	7.1	0	0	0	22.08	16.33	23.62	0	14.57	0	9.76	9.51	CER2	PREDICTED: protein ECERIFERUM 26-like [Setaria italica]	-	-	-	-	-	-	-
Isoform0006474	3.35	14.76	0	0.18	51.05	9.33	80.88	51.24	59.16	25.76	15.96	27.5	0.14	6.82	34.85	20.24	17.34	0	16.11	1.92	8.6	EXLA1	expansin-like A1 precursor [Zea mays]	-	-	-	-	-	-	-
Isoform0006482	0.89	1.73	2.67	2.23	2.51	2.67	21.45	17.25	22.23	2.47	7.92	2.27	4.76	3.02	7.15	4.18	7.09	4.89	5.89	3.54	8.55	VIT_19s0014g04930	PREDICTED: (S)-beta-bisabolene synthase-like [Setaria italica]	-	-	-	-	-	-	-
Isoform0006485	89.52	69.68	0	8.16	0.26	0	3.07	1.76	4.31	27.26	8.96	58.24	6.64	23.99	25.06	10.75	25.13	17.24	20.54	14.41	16.06	DIVARICATA	ScMYB42 protein [Saccharum hybrid cultivar Co 86032]	-	-	-	-	-	GO:0005488//binding	-
Isoform0006493	15.02	14.17	20.13	13.11	1.13	3.27	1.61	2.15	0	6.89	27.13	14.16	4.1	6.26	9.74	15.55	9.42	14.62	11.17	7.5	6.09	ATL70	PREDICTED: RING-H2 finger protein ATL70-like [Setaria italica]	-	-	-	-	-	-	-
Isoform0006494	110.53	92.44	90.51	264.74	292.52	205.53	632.91	766.99	670.38	292.39	186.65	149.1	255.83	301.09	344.53	530.97	613.08	403.96	1053.14	795.47	1111.21	RTNLB2	reticulon [Zea mays]	-	-	-	-	GO:0031090//organelle membrane;GO:0031224//intrinsic component of membrane	-	-
Isoform0006498	11.65	156.99	41.73	10.56	23.01	3.12	14.8	7.24	22.53	12.38	16.65	48.77	6	5.87	9.98	3.44	4.32	4.11	1.91	8.08	8.2	-	-	-	-	-	-	-	-	-
Isoform0006499	5.99	0.7	2.27	20.95	19.74	7.32	1.78	1.55	1.05	20.76	13.9	25.61	12.14	33.8	36.53	32.57	14.75	23.88	19.75	29.88	37.53	HSFC2A	heat shock factor protein 1 [Zea mays]	-	-	-	-	-	-	-
Isoform0006503	0.47	1.11	0.54	6.29	7.13	8.85	44.35	37.43	33	5.2	3.1	2.89	13.47	2.65	10.04	18.74	21.77	19.59	26.71	30.9	29.63	-	-	-	-	-	-	-	-	-
Isoform0006507	42.81	40.85	23.72	12.9	3.65	10.48	2.55	0	1.64	21.45	0	26.42	0	0	9.63	8.44	35.19	27.28	11.55	7.23	1.95	-	-	-	-	-	-	-	-	-
Isoform0006510	0.14	0.43	0.05	0.14	0.14	0.4	1.1	0.4	0.69	18.79	1.52	0.52	1.3	0.1	0.31	2.17	18.11	1.06	135.96	62.27	286.92	TIP3-2	aquaporin TIP3.1 [Zea mays]	-	-	-	-	GO:0031224//intrinsic component of membrane	-	GO:0051234//establishment of localization
Isoform0006513	41.3	0.07	0	0	0	0.11	7.38	0	2.68	0.06	0.33	39.79	29.83	0	21.87	25.98	18.52	41.18	0.41	0.09	4.63	UGT75L6	Crocetin glucosyltransferase, chloroplastic [Dichanthelium oligosanthes]	-	-	-	-	-	-	-
Isoform0006518	8.2	6.14	3.29	5.72	4.21	4.73	2.09	2.16	3.68	2.59	1.83	5.27	0.35	0.37	0.5	0.26	0.27	1.04	0.42	0.59	0.21	-	-	-	-	-	-	-	-	-
Isoform0006531	1.51	1.36	0.85	6.07	5.35	7.21	18.42	17.49	18.89	2.49	2.24	1.9	4.63	4.37	6.29	4.47	2.99	7.52	5.67	4.38	3.62	exosc6	PREDICTED: exosome complex component MTR3 [Setaria italica]	Genetic Information Processing	Folding, sorting and degradation	ko03018//RNA degradation	K12587	GO:0044424//intracellular part	GO:0004527//exonuclease activity	GO:0003006//developmental process involved in reproduction;GO:0016571//histone methylation;GO:0048580//regulation of post-embryonic development;GO:0090304//nucleic acid metabolic process
Isoform0006534	3.89	3.7	3.46	0.88	2.51	0.82	0.52	0.43	0.11	10.85	5.74	6.39	10.6	1.47	5.4	3.98	5.67	2.44	1.64	2.4	0	Y1	phytoene synthase [Sorghum bicolor]	Metabolism	Global and Overview;Metabolism of terpenoids and polyketides	ko01100//Metabolic pathways;ko01110//Biosynthesis of secondary metabolites;ko00906//Carotenoid biosynthesis	K02291	GO:0044434//chloroplast part	GO:0004337//geranyltranstransferase activity	GO:0006090//pyruvate metabolic process;GO:0006633//fatty acid biosynthetic process;GO:0006779//porphyrin-containing compound biosynthetic process;GO:0016109//tetraterpenoid biosynthetic process;GO:0016119//carotene metabolic process;GO:0046471//phosphatidylglycerol metabolic process
Isoform0006544	33.08	16.09	20.06	5.78	16.4	3.07	0	0.23	0.5	17.53	38.73	15.68	16.27	31.9	24.19	6.22	5.73	6.91	15.25	13.71	15.02	2022-04-03	adenosine 5'-phosphosulfate reductase-like1 [Zea mays]	Metabolism	Global and Overview;Energy metabolism	ko01120//Microbial metabolism in diverse environments;ko00920//Sulfur metabolism	K05907	-	GO:0016671//oxidoreductase activity, acting on a sulfur group of donors, disulfide as acceptor	GO:0000097//sulfur amino acid biosynthetic process;GO:0019725//cellular homeostasis
Isoform0006550	88.98	117.58	25.53	14.98	14.86	30.03	1.6	2.32	2.31	50.14	66.27	106.16	86.98	64.98	78.83	93.36	85.53	65.03	35.4	55.19	26.27	PPD4	PREDICTED: psbP domain-containing protein 4, chloroplastic [Oryza sativa Japonica Group]	-	-	-	-	GO:0009521//photosystem	-	GO:0044237//cellular metabolic process
Isoform0006558	0	0.23	0	0.69	0.47	0.77	5.3	7.2	5.31	0.28	0	0	0.15	0.37	0.17	0.36	0.28	0.75	0.24	0.64	0.36	-	-	-	-	-	-	-	-	-
Isoform0006563	131.53	0	129.56	0	0	0	0.24	32.32	0	0	0	0	0	0.12	19.45	3.87	0	58.22	0	17.25	21.76	MYB21	PREDICTED: transcription factor MYB59-like [Zea mays]	-	-	-	-	-	-	-
Isoform0006564	2.09	1.73	0	6.92	9.96	20.56	58.31	12.89	62.21	15.38	8.29	12.43	50.32	31.2	21.55	33.96	17.57	64.69	30.39	60.68	39.02	TPRP-F1	Ribonucleoside-diphosphate reductase large subunit [Zea mays]	-	-	-	-	-	GO:0016787//hydrolase activity	GO:0019538//protein metabolic process
Isoform0006571	7.11	6.59	10.55	93.46	86.18	112.96	75.92	96.83	55.24	9.35	6.4	6.48	14.96	9.46	8.59	11.24	22.02	11.57	18.83	14.52	13.94	At3g10130	SOUL heme-binding protein [Zea mays]	-	-	-	-	-	-	-
Isoform0006572	4.44	5.66	5.96	57.8	79.56	28.02	54.08	55.06	47.11	47.11	17.57	16.7	48.9	38.73	37.75	31.15	52.79	25.15	63.18	54.64	114.67	NAC100	PREDICTED: NAC domain-containing protein 92-like [Setaria italica]	-	-	-	-	GO:0043231//intracellular membrane-bounded organelle	-	-
Isoform0006573	6.84	13.26	33.68	8.25	4.11	2.35	3.75	0.67	0	26.98	6.08	36.83	17.1	24.35	12.27	12.34	19.38	24.3	6.67	7.68	6.11	TCEA1	PREDICTED: tuliposide A-converting enzyme 1, chloroplastic-like [Zea mays]	-	-	-	-	-	-	-
Isoform0006581	77.65	116.37	10.5	7.58	49.74	111.45	73.21	26.65	78.75	3.41	136.04	95.13	37.35	22.85	32.19	0.13	0.04	92.56	11.91	7.58	0.25	At5g33370	GDSL esterase/lipase LTL1 [Zea mays]	-	-	-	-	-	-	-
Isoform0006594	0	0	0	0	0	0	0	5.56	0	0	0.36	0	4.22	4.49	2.67	2.91	4.02	9.83	0.07	5.08	1.32	-	-	-	-	-	-	-	-	-
Isoform0006605	35.17	44.34	46.46	2.62	1.32	2.62	1.34	0.75	1.7	52.72	53.29	53.08	40.36	21.37	51.81	37.88	56.64	43.11	39.91	37.92	24.86	Cpar_0662	PREDICTED: UPF0301 protein MAB_4928c [Setaria italica]	-	-	-	-	-	-	-
Isoform0006608	1.74	2.12	1.62	8.08	6.16	9.78	18.94	12.68	16.17	2.41	4.06	1.63	4.51	5.99	4.11	5.85	2.94	6.16	6.2	4.64	2.86	RPL21M	PREDICTED: 50S ribosomal protein L21, mitochondrial [Setaria italica]	Genetic Information Processing	Translation	ko03010//Ribosome	K02888	GO:0030529//intracellular ribonucleoprotein complex	GO:0005198//structural molecule activity	GO:0010467//gene expression
Isoform0006614	4.71	8.77	3.23	10.19	19.52	11.57	30.81	36.06	23.48	4.02	3.97	0	10.79	0	2.86	6.55	14.99	0	11.47	4.93	11.27	-	-	-	-	-	-	-	-	-
Isoform0006619	0	1.33	0	40.77	11.24	35.74	0	54.49	41.1	2.08	1.41	1.22	4.24	27.12	24.45	28.14	7.32	10.15	9.46	39.94	41.43	Os05g0537400	PREDICTED: probable protein phosphatase 2C 50 [Setaria italica]	Environmental Information Processing	Signal transduction	ko04075//Plant hormone signal transduction	K14497	-	GO:0004721//phosphoprotein phosphatase activity	GO:0006464//cellular protein modification process
Isoform0006624	0	0	0.34	4.56	6.24	2.25	1.07	3.28	0	2.39	2.22	1.18	2.99	1.73	1.8	4.57	3.77	0.93	4.25	5.23	5.61	-	-	-	-	-	-	-	-	-
Isoform0006625	16.86	17.13	12.35	138.04	201.69	162.91	116.57	130.73	76.2	18.65	15.82	14.5	14.25	9.53	17.47	23.23	24.22	15.27	56.38	44.3	66.61	RABA3	PREDICTED: ras-related protein RABA3-like [Setaria italica]	Cellular Processes	Transport and catabolism	ko04144//Endocytosis	K07904	-	GO:0032550//purine ribonucleoside binding	GO:0008104//protein localization;GO:0035556//intracellular signal transduction
Isoform0006629	0	0	0	0	0	0	0	0	0	0.29	0	0	0	0	1.22	1.45	0.68	0.43	0	0	0.91	PEP1	phosphoenolpyruvate carboxylase [Sorghum bicolor]	Metabolism	Carbohydrate metabolism;Energy metabolism;Global and Overview	ko01100//Metabolic pathways;ko01120//Microbial metabolism in diverse environments;ko01200//Carbon metabolism;ko00710//Carbon fixation in photosynthetic organisms;ko00620//Pyruvate metabolism	K01595	GO:0044424//intracellular part	GO:0004611//phosphoenolpyruvate carboxykinase activity	GO:0006101//citrate metabolic process
Isoform0006635	25.97	15.91	39.45	25.36	19.05	37.04	11.58	16.36	3.47	5.76	0.75	0.85	14.92	2.98	3.5	3.99	10.48	1.87	23.3	17.11	8.49	ATJ11	chaperone protein dnaJ 11 [Zea mays]	-	-	-	-	-	-	-
Isoform0006639	1.64	2.84	3.26	30.07	43.52	18.95	14.43	28	12.42	12.92	4.4	10.73	32.33	18.61	17.94	13.61	33.54	12.24	41.02	43.09	43.88	-	-	-	-	-	-	-	-	-
Isoform0006644	15.67	22.69	10.64	67.46	65.88	47.28	90.11	50.34	101.07	63.51	51.78	51.66	115.08	93.22	96.04	142.57	166.81	159.17	158.6	149.87	188.47	ANNAT7	annexin2 [Zea mays]	-	-	-	-	-	GO:0005543//phospholipid binding	-
Isoform0006645	0.14	0.63	0.1	3.49	1.93	3.38	21.38	17.83	2.63	0.32	0.87	0.58	3.09	1.95	4.8	6.18	0.75	0.7	13.2	6.62	7.21	-	-	-	-	-	-	-	-	-
Isoform0006649	46.04	40.72	21.9	162.38	239.65	166.21	382.08	391.59	242.4	40.05	70.25	46.57	49.87	25.83	48.52	52.03	35.63	59.99	26.64	29.36	30.54	-	-	-	-	-	-	-	-	-
Isoform0006656	599.31	450.79	610.79	153	141.85	84.39	7.67	10.66	16.54	437.07	312.62	547.33	311.35	661.87	330.02	167.04	273.56	170.94	216.8	258.88	212.45	2022-04-01	adenosine 5'-phosphosulfate reductase-like1 [Zea mays]	Metabolism	Global and Overview;Energy metabolism	ko01120//Microbial metabolism in diverse environments;ko00920//Sulfur metabolism	K05907	-	GO:0016671//oxidoreductase activity, acting on a sulfur group of donors, disulfide as acceptor	GO:0000097//sulfur amino acid biosynthetic process;GO:0019725//cellular homeostasis
Isoform0006659	3.64	6.15	3.31	8.29	20.61	10.44	59.9	76.15	67.81	19.58	7.69	5.97	20.65	15.85	26.32	11.82	13.1	11.73	13.23	8.38	20.82	Rchy1	PREDICTED: E3 ubiquitin-protein ligase MIEL1 isoform X1 [Setaria italica]	Genetic Information Processing	Folding, sorting and degradation	ko04120//Ubiquitin mediated proteolysis	K10144	-	GO:0043169//cation binding	-
Isoform0006670	6.99	6.08	10.14	4.05	7.32	5.52	0.72	0.82	1.41	15.78	15.65	5.36	22.6	16.67	20.94	20.31	17.91	12.8	14.89	24.86	13.48	-	-	-	-	-	-	-	-	-
Isoform0006676	5609.27	3668.72	6745.33	5619.89	4388.92	7960.48	349.66	594.69	523.19	3310.43	3747.8	5251.2	2832.98	2078.85	2505.81	2748.12	2013.13	2204.54	1535.39	1519.44	1071.1	LHCA4	Chlorophyll a-b binding protein 4, chloroplastic [Dichanthelium oligosanthes]	Metabolism	Energy metabolism	ko00196//Photosynthesis - antenna proteins	K08910	GO:0009521//photosystem;GO:0031224//intrinsic component of membrane	GO:0043169//cation binding;GO:0046906//tetrapyrrole binding	GO:0006091//generation of precursor metabolites and energy;GO:0006464//cellular protein modification process
Isoform0006679	18.28	18.17	19.13	109.83	109.38	144.54	259.95	177.81	172.42	41.13	40.45	31.16	54.55	51.06	55	72.05	77.51	90.91	98.13	88.46	95.32	CBSX3	CBS domain-containing protein [Saccharum hybrid cultivar R570]	-	-	-	-	-	-	-
Isoform0006681	37.67	32.31	27.93	0.07	0.2	5.9	2.5	0.25	6.41	32.75	0.74	11.96	1.34	1.05	0.41	5.1	3.88	0.16	9.58	13.15	1.86	AGAP003155	PREDICTED: dihydrofolate reductase-like [Setaria italica]	-	-	-	-	-	-	-
Isoform0006683	2.06	2.96	2.39	69.16	141.39	63.23	120.75	150.56	108.8	44.14	13.34	10.84	33.73	17.89	30.69	20.79	52.22	17.43	163.62	133.57	218.45	HSFC1B	heat shock factor protein HSF30 [Zea mays]	-	-	-	-	-	-	-
Isoform0006685	87.45	34.19	87.26	36.66	25.74	0	3.95	0	9.35	23.51	3.58	106.34	60.93	11.76	24.68	41.91	18.48	36.7	19.25	18.49	12.49	-	-	-	-	-	-	-	-	-
Isoform0006690	88.53	153.83	17.45	0	44.32	23.68	11.68	4.3	16.05	176.16	154	211.29	72.92	63.08	127.95	68.83	85.01	0	12.29	8.77	40.55	CAT1	catalase [Saccharum hybrid cultivar NCo 376]	Cellular Processes;Metabolism	Global and Overview;Transport and catabolism;Carbohydrate metabolism;Amino acid metabolism	ko01110//Biosynthesis of secondary metabolites;ko01130//Biosynthesis of antibiotics;ko01200//Carbon metabolism;ko00630//Glyoxylate and dicarboxylate metabolism;ko04146//Peroxisome;ko00380//Tryptophan metabolism	K03781	GO:0042579//microbody	GO:0003824//catalytic activity;GO:0016209//antioxidant activity;GO:0043169//cation binding;GO:0046906//tetrapyrrole binding	GO:0006950//response to stress;GO:0042743//hydrogen peroxide metabolic process;GO:0044710//single-organism metabolic process
Isoform0006699	1.65	3.2	1.61	2.05	1.54	1.73	1.48	0.69	0.28	0	0.29	1.7	0	0	0.05	0	0	0.19	0.12	0.27	0	FLA11	Fasciclin-like arabinogalactan protein 11 [Zea mays]	-	-	-	-	-	-	-
Isoform0006707	4.35	109.52	6.21	42.46	2.47	27.74	0	1.95	0.75	3.42	142.55	0	34.12	3.27	68.8	35.95	20.54	24.61	32.22	16.85	3.7	LHCB5	chlorophyll a/b-binding apoprotein CP26 precursor [Zea mays]	Metabolism	Global and Overview;Energy metabolism	ko01100//Metabolic pathways;ko00196//Photosynthesis - antenna proteins	K08916	GO:0009503//thylakoid light-harvesting complex;GO:0009523//photosystem II;GO:0031224//intrinsic component of membrane	GO:0043169//cation binding;GO:0046906//tetrapyrrole binding	GO:0000097//sulfur amino acid biosynthetic process;GO:0006091//generation of precursor metabolites and energy;GO:0006464//cellular protein modification process;GO:0009642//response to light intensity;GO:0034285//response to disaccharide;GO:0043269//regulation of ion transport;GO:1990066//energy quenching
Isoform0006709	0	0	0	2.57	0.62	1.36	7.17	0.73	0.9	7.37	0.5	1.39	6.88	2.84	8.53	20.86	37.58	17.47	76.57	57.6	75.2	-	-	-	-	-	-	-	-	-
Isoform0006717	6.09	7.01	7.18	5.22	9.23	5.15	0.33	0.87	0.59	9.02	5.63	8.77	8.97	11.69	5.69	5.1	5.85	9.41	3.23	4.05	3.39	PSBS	chloroplast photosystem II 22 kDa protein [Saccharum hybrid cultivar R570]	Metabolism	Global and Overview;Energy metabolism	ko01100//Metabolic pathways;ko00195//Photosynthesis	K03542	-	-	-
Isoform0006728	3.99	7.58	6.51	0.74	0	0	0	0	0	8.05	5.76	5.37	3.52	5.39	10.52	6.18	3.76	4.58	1.81	0.43	1.96	Cpar_0662	PREDICTED: UPF0301 protein MAB_4928c [Setaria italica]	-	-	-	-	-	-	-
Isoform0006740	4.06	1.33	2.83	47.8	134.63	57.78	24.07	34.15	13.54	23	7.67	14.06	37.12	48.19	39.42	41.62	54.6	21.49	29.52	38.19	60.91	HOX24	homeobox-leucine zipper protein ATHB-6 [Zea mays]	-	-	-	-	-	GO:0003677//DNA binding	GO:0010467//gene expression;GO:0034645//cellular macromolecule biosynthetic process
Isoform0006746	27.87	26.7	29.24	15.36	12.01	8.02	2.82	1.56	4.68	12.93	16.48	14.13	22.54	25.6	17.69	29.78	19.98	20	13.8	16.84	20.23	MYBAS2	PREDICTED: MYB transcription factor isoform X1 [Zea mays]	-	-	-	-	-	GO:0005488//binding	-
Isoform0006747	10.65	20.85	8.21	2.73	5.82	5.68	5.38	3.57	3.67	1.57	5.87	3.48	2.08	1.49	0.82	0.39	0.04	2.51	0.65	0.54	0	ARG7	PREDICTED: auxin-induced protein 15A-like [Oryza sativa Japonica Group]	Environmental Information Processing	Signal transduction	ko04075//Plant hormone signal transduction	K14488	-	-	-
Isoform0006760	0	0	0	0.9	0.4	0	21	28.35	19.41	0.63	0.42	0	0	0	0	0	1.16	0	2.06	2.15	0.54	fd1	3Fe-4S ferredoxin [Zea mays]	-	-	-	-	-	-	-
Isoform0006771	1.18	2.31	1.08	8.96	15.9	6.84	3.01	0.76	1.3	3.81	0.28	1.49	1.43	0.22	0.76	1.28	10.29	1.18	25.26	16.66	45.51	CML16	PREDICTED: probable calcium-binding protein CML16 [Oryza sativa Japonica Group]	Organismal Systems	Environmental adaptation	ko04626//Plant-pathogen interaction	K13448	-	-	-
Isoform0006774	35.37	43.88	14.97	13.06	21.56	28.49	29.57	18.06	35.53	14.67	19.76	25.94	8.76	8.75	6.2	1.64	0.97	16.9	6.46	4.08	0.93	EXL3	GDSL esterase/lipase EXL3 [Zea mays]	-	-	-	-	-	GO:0016788//hydrolase activity, acting on ester bonds	-
Isoform0006780	0	0.34	0	2.75	0	1.54	14.32	0	14.33	6.2	9.87	5.11	41.51	0	25.61	15.76	7.26	57.45	45.43	35.61	46.39	ACO2	aconitase5 [Zea mays]	Metabolism	Global and Overview;Carbohydrate metabolism	ko01100//Metabolic pathways;ko01110//Biosynthesis of secondary metabolites;ko01120//Microbial metabolism in diverse environments;ko01130//Biosynthesis of antibiotics;ko01200//Carbon metabolism;ko01230//Biosynthesis of amino acids;ko00630//Glyoxylate and dicarboxylate metabolism;ko01210//2-Oxocarboxylic acid metabolism;ko00020//Citrate cycle (TCA cycle)	K01681	-	-	-
Isoform0006784	9.75	17.09	12.77	82.35	61.16	44.49	674.6	441.37	523.37	442.27	97.43	61.95	133.43	76.28	155.56	243.82	660.51	176.48	1894.08	1448.52	3012.06	RIXI	Xylanase inhibitor protein 1 [Zea mays]	Metabolism	Carbohydrate metabolism;Global and Overview	ko01100//Metabolic pathways;ko00520//Amino sugar and nucleotide sugar metabolism	K01183	-	-	GO:0000272//polysaccharide catabolic process
Isoform0006798	8.19	12.6	10.57	102.77	147.25	87.83	49.18	50.19	40.68	10.23	10.58	17.82	45.76	18.6	26.34	13.66	15.89	18.26	31.38	31.2	41.27	ERF060	NAC1 protein [Saccharum spontaneum]	-	-	-	-	-	-	-
Isoform0006800	166.7	191.11	242.71	63.84	32.79	44.51	11.45	13.81	20.59	226.05	162.66	255.38	130.89	163.34	122.51	122.26	145.64	173.55	66.11	89.55	56.04	LPA1	PREDICTED: protein LOW PSII ACCUMULATION 1, chloroplastic isoform X2 [Setaria italica]	-	-	-	-	GO:0009536//plastid	-	GO:0009657//plastid organization
Isoform0006803	573.02	252.89	441.09	100.31	45.33	149.71	0	0	0	127.54	152.29	115.5	9.51	42.75	86.53	7.13	21.2	42.05	25.15	15.17	4.68	CAB2R	light harvesting chlorophyll a/b binding protein1 [Zea mays]	Metabolism	Global and Overview;Energy metabolism	ko01100//Metabolic pathways;ko00196//Photosynthesis - antenna proteins	K08912	GO:0009521//photosystem;GO:0031224//intrinsic component of membrane	GO:0043169//cation binding;GO:0046906//tetrapyrrole binding	GO:0006091//generation of precursor metabolites and energy;GO:0006464//cellular protein modification process
Isoform0006811	235.8	251.99	222.55	226.73	142.83	149.12	24.43	12.36	5.99	258.97	258.28	212.76	178.99	270.29	241.17	87.03	195.41	204.78	103.34	110.83	48.16	CAB8	chlorophyll a/ b-binding protein 3 [Saccharum officinarum]	Metabolism	Energy metabolism	ko00196//Photosynthesis - antenna proteins	K08909	GO:0009521//photosystem;GO:0031224//intrinsic component of membrane;GO:0031976//plastid thylakoid;GO:0044434//chloroplast part	GO:0043169//cation binding;GO:0046906//tetrapyrrole binding	GO:0000097//sulfur amino acid biosynthetic process;GO:0006091//generation of precursor metabolites and energy;GO:0006464//cellular protein modification process
Isoform0006813	0	0.09	0	3.69	2.56	4.2	0.67	2.5	0	8.77	0	0	0	7.79	5.96	0	8.54	0	4.37	3.41	0.19	TBL33	PREDICTED: protein trichome birefringence-like 33 [Setaria italica]	-	-	-	-	-	-	-
Isoform0006816	32.38	20.58	23.39	7.59	2.57	4.48	1.52	2.47	2.42	18.62	21.26	28.57	10.65	7.54	6.54	18.98	9.23	13.52	6.23	6.23	4.58	-	-	-	-	-	-	-	-	-
Isoform0006817	88.18	98.36	87.07	73.96	49.6	96.12	38.18	61.51	39.71	50.73	69.32	67.95	18.02	24.77	17.57	17.43	15.83	10.68	13.15	11.3	8.17	NFYC4	nuclear transcription factor Y subunit C-1 [Zea mays]	-	-	-	-	GO:0090575//RNA polymerase II transcription factor complex	GO:0003677//DNA binding;GO:0046983//protein dimerization activity	GO:0010468//regulation of gene expression
Isoform0006826	5.35	10.44	6.88	2.62	7.18	0	4.04	5.05	3.72	4.81	2.5	1.66	2.1	3.31	4.41	0	0	0	1.21	0	4.67	RTNLB11	PREDICTED: LOC100284399 isoform X1 [Zea mays]	-	-	-	-	-	-	-
Isoform0006831	0.81	0.17	6.93	1231.38	2617.89	987.18	756.75	1322.18	0.69	0.04	5.48	8.82	0.12	0	7.77	18.51	62.41	0.15	53.67	96.29	263.14	ASR2	loricrin-like [Aegilops tauschii subsp. tauschii] [Aegilops tauschii]	-	-	-	-	-	-	-
Isoform0006834	5.1	7.32	6.2	50.01	80.61	53.06	71.65	60.02	64.79	12.29	6.79	8.32	11.16	8.46	10.85	18.37	26.11	23.29	25.49	22.21	26.68	PITHD1	thioredoxin family Trp26 [Zea mays]	-	-	-	-	-	-	-
Isoform0006836	115.57	278.35	259.17	145.07	8.96	171.33	0.06	22.23	44.66	214.57	0.41	139.24	157.78	198.96	164.87	0	22.44	158.27	61.76	131.93	80.93	CRD1	leucine zipper protein [Saccharum hybrid cultivar R570]	Metabolism	Global and Overview;Metabolism of cofactors and vitamins	ko01100//Metabolic pathways;ko01110//Biosynthesis of secondary metabolites;ko00860//Porphyrin and chlorophyll metabolism	K04035	GO:0009528//plastid inner membrane;GO:0031976//plastid thylakoid;GO:0044434//chloroplast part	GO:0003676//nucleic acid binding;GO:0016709//oxidoreductase activity, acting on paired donors, with incorporation or reduction of molecular oxygen, NAD(P)H as one donor, and incorporation of one atom of oxygen;GO:0046872//metal ion binding	GO:0000097//sulfur amino acid biosynthetic process;GO:0006090//pyruvate metabolic process;GO:0006633//fatty acid biosynthetic process;GO:0006779//porphyrin-containing compound biosynthetic process;GO:0009314//response to radiation;GO:0009668//plastid membrane organization;GO:0016072//rRNA metabolic process;GO:0031323//regulation of cellular metabolic process;GO:0043623//cellular protein complex a…
Isoform0006838	0	0	0	0	0	0	0	0	14.09	0	0	0	19.47	19.64	40.41	11.17	0	10.46	8.36	19.21	27.61	UBP1B	PREDICTED: oligouridylate-binding protein 1B-like, partial [Setaria italica]	-	-	-	-	-	-	-
Isoform0006839	2	1.65	2.96	3.57	3.43	3.67	1.22	4.21	1.74	4.8	1.91	3.82	18.57	7.17	35.4	28.72	34.09	12.17	51.05	52.21	52.86	HSP21	PREDICTED: retrotransposon protein isoform X1 [Zea mays]	Genetic Information Processing	Folding, sorting and degradation	ko04141//Protein processing in endoplasmic reticulum	K13993	-	-	-
Isoform0006840	4.04	4.25	0.71	18.96	13.67	5.76	40.66	32.31	0	4.25	0.74	5.65	44.18	4.12	30.31	25.86	51.09	10.39	57.55	32.82	45.97	LKR/SDH	Lysine-ketoglutarate reductase/saccharopine dehydrogenase1 [Zea mays]	Metabolism	Amino acid metabolism;Global and Overview	ko01100//Metabolic pathways;ko01110//Biosynthesis of secondary metabolites;ko01130//Biosynthesis of antibiotics;ko00310//Lysine degradation	K14157	-	-	-
Isoform0006843	106.49	148.61	145.5	7.86	3.83	7.64	0.24	0	0.31	98.63	83.37	154.24	52.35	39.4	31.12	51.33	78.58	62.16	28.85	38.86	19.15	FAD4	PREDICTED: transmembrane protein 189-like [Zea mays]	-	-	-	-	-	-	-
Isoform0006845	18.33	8.72	9.63	36.59	15.49	26.74	61.8	64.04	165.86	117.01	119.35	56.72	27.19	39.5	40.74	69.11	90.81	47.53	369.89	144.58	555.21	SE2	chitinase [Zea mays]	Metabolism	Carbohydrate metabolism;Global and Overview	ko01100//Metabolic pathways;ko00520//Amino sugar and nucleotide sugar metabolism	K01183	-	-	-
Isoform0006848	0.41	2.06	0.9	7.4	6.27	7.14	14.39	35.42	16.08	6.19	0	0.73	3.01	0.3	1.77	7.57	6.02	5.38	28.77	5.5	8.37	CRG1	S-adenosyl-L-methionine-dependent methyltransferases superfamily protein [Theobroma cacao]	-	-	-	-	-	GO:0016741//transferase activity, transferring one-carbon groups;GO:0051003//ligase activity, forming nitrogen-metal bonds, forming coordination complexes	GO:0006694//steroid biosynthetic process
Isoform0006861	88.15	78.37	120.65	57.91	40.73	73.64	1.67	1.63	0.9	82.34	105.4	103.9	75.88	65.43	68.79	57.59	36.93	44.32	25.77	20.65	15.89	RCABP89	chlorophyll a-b binding protein [Zea mays]	Metabolism	Energy metabolism;Global and Overview	ko01100//Metabolic pathways;ko00196//Photosynthesis - antenna proteins	K08913	GO:0009521//photosystem;GO:0031224//intrinsic component of membrane	GO:0043169//cation binding;GO:0046906//tetrapyrrole binding	GO:0006091//generation of precursor metabolites and energy;GO:0006464//cellular protein modification process
Isoform0006864	54.07	78.54	182.38	54.46	62.19	65.91	9.45	5.69	10.77	112.6	129.32	134.41	82.22	57.21	70.18	56.4	35.74	56.18	37.19	39.71	27.1	DIVARICATA	ScMYB42 protein [Saccharum hybrid cultivar Co 86032]	-	-	-	-	-	GO:0005488//binding	-
Isoform0006868	0.93	1.37	1.61	7.19	5.92	3.87	14.2	12.2	9.7	13.29	7.97	9.9	4.15	5.27	3.84	9.17	13.12	10.32	16.42	12.59	30.24	GGL4	beta-1,3-glucanase, partial [Sorghum bicolor]	-	-	-	-	-	-	-
Isoform0006879	134.99	68.55	103.18	25.61	34.55	40.83	14.8	16.07	6.22	74.24	65.16	45.09	29.45	30.84	20.22	11.1	12.04	35.65	17.94	15.48	6.53	-	-	-	-	-	-	-	-	-
Isoform0006888	171.43	216.75	275.57	12.42	27.53	17.1	21.74	22.02	20.64	44.49	111.95	54.38	22.66	24.11	20.52	25.39	28.86	15.49	29.66	21.67	27.76	-	-	-	-	-	-	-	-	-
Isoform0006896	0	1.13	0	1.53	0.09	1.73	1.82	0.12	0.47	5.99	2.61	0	0	0	0.56	0	1.64	0	7.32	16.49	7.63	YLS9	PREDICTED: protein YLS9-like [Setaria italica]	-	-	-	-	-	-	-
Isoform0006912	2.42	2.13	1.61	4.15	1.93	4.21	28.16	35.4	18.06	4.27	4.09	3.94	10.82	6.08	9.43	7.58	7.41	5.5	8.99	6.59	9.59	WRKY51	WRKY transcription factor [Saccharum hybrid cultivar R570]	-	-	-	-	-	-	-
Isoform0006919	75.25	48.88	86.99	16.72	11.33	7.3	6.67	9.31	2.95	28.49	27.43	17.35	26.06	22.23	33.08	39.97	40.65	39.06	20.35	19.65	19.82	-	-	-	-	-	-	-	-	-
Isoform0006928	407.47	76.99	228.73	11.87	113.48	86.4	29.71	7.21	34.52	302.98	269.45	369.76	248.71	471.09	157.12	282.89	449.93	145.36	152.53	222.01	81.87	ycf36	expressed protein [Oryza sativa Japonica Group]	-	-	-	-	-	-	-
Isoform0006933	329.25	287.9	218.81	291.01	207.56	345.99	32.16	44.76	11.03	211.77	209.76	153.39	140.67	95.73	116.53	104.18	84.64	71.19	52.54	58.93	55.45	CAB7	chlorophyll a-b binding protein [Zea mays]	Metabolism	Energy metabolism	ko00196//Photosynthesis - antenna proteins	K08908	-	-	-
Isoform0006944	1.72	1.01	1.88	5.73	20.41	7.58	21.56	20.7	11.91	4.85	1.1	1.26	4.47	2	3.4	3.2	6.56	1.64	12.61	7.51	11.13	DIVARICATA	Transcription factor DIVARICATA [Dichanthelium oligosanthes]	-	-	-	-	-	-	-
Isoform0006947	4.92	6.58	3.83	19.81	25.76	22.63	33.95	34.71	41.25	11.6	11.66	8.93	17.66	13.84	14.35	19.96	24.3	18.1	71.24	49	60.17	PRXIIE-1	Peroxiredoxin-5 [Zea mays]	-	-	-	-	-	-	-
Isoform0006964	0	0	0.46	16.74	0	40.81	13.53	0	0	0	13.52	0.43	0	0.07	0.7	0	0	0.47	0	0	0	-	-	-	-	-	-	-	-	-
Isoform0006970	47.12	79.22	76.11	712.5	792.79	614.71	1431.46	1624.13	1127.85	113.01	48.14	58.14	49.28	42.84	43.47	56.76	139.76	48.13	195.4	161.92	151.34	-	-	-	-	-	-	-	-	-
Isoform0006978	3.64	0	0	0	0	3.61	0	6.19	1.46	0	0	0	0	2.2	0	0	5.69	2.06	0	0	0	Os12g0623900	methionine synthase protein [Sorghum bicolor]	Metabolism	Amino acid metabolism;Metabolism of other amino acids;Global and Overview	ko01100//Metabolic pathways;ko01110//Biosynthesis of secondary metabolites;ko01230//Biosynthesis of amino acids;ko00270//Cysteine and methionine metabolism;ko00450//Selenocompound metabolism	K00549	-	-	-
Isoform0006981	2.18	0.91	1.87	0.32	0.38	0.3	0.24	1.19	0.56	0.67	0.22	0.47	0.37	0	0	0	0	0.48	0	0.13	0	VAB	VAN3-binding protein [Dichanthelium oligosanthes]	-	-	-	-	-	-	-
Isoform0006984	36.78	38.4	16.77	17.92	30.49	21.8	26.01	24.05	22.4	9.08	12.66	13.31	6.41	4.64	4.64	2.28	2.01	3.73	5.17	4	2.66	XTH8	Xyloglucan endotransglycosylase/hydrolase protein 8 [Dichanthelium oligosanthes]	-	-	-	-	GO:0005576//extracellular region;GO:0030312//external encapsulating structure	GO:0016758//transferase activity, transferring hexosyl groups;GO:0016787//hydrolase activity	GO:0044042//glucan metabolic process;GO:0045229//external encapsulating structure organization
Isoform0006986	4.25	9.12	33.93	42.52	85.85	40.19	60.67	156.43	67.97	64.37	15.76	27.88	79.58	35.98	61.3	72.69	114.18	38.59	96.01	102.28	212.08	Os04g0674400	PREDICTED: anamorsin homolog [Zea mays]	-	-	-	-	GO:0031970//organelle envelope lumen;GO:0043231//intracellular membrane-bounded organelle	GO:0043169//cation binding;GO:0051536//iron-sulfur cluster binding	GO:0009058//biosynthetic process;GO:0042981//regulation of apoptotic process
Isoform0006987	8.2	6.69	9.17	19.27	16.49	12.16	40.45	48.41	72.75	36.59	15.07	15.48	15.26	15.28	24.17	31.73	38.46	20.98	108.75	79.62	166.67	SWEET6B	seven-transmembrane-domain protein 1 [Zea mays]	-	-	-	-	GO:0016021//integral component of membrane	GO:0015144//carbohydrate transmembrane transporter activity	GO:0008643//carbohydrate transport
Isoform0006989	135.64	154.31	140.19	64.29	61.41	52.89	11.54	10.43	15.26	176.57	165.21	183.45	159.32	180.82	151.72	196.64	185.4	153.13	146.62	151.96	152.63	SGPP	PREDICTED: haloacid dehalogenase-like hydrolase domain-containing protein Sgpp [Setaria italica]	-	-	-	-	-	GO:0003824//catalytic activity	-
Isoform0006991	0	0.36	0.46	5.27	9.21	0.87	2.24	1.42	1.2	1.78	0.99	1.85	3.51	1.62	2.55	2.86	5.31	0.72	7.17	4.74	5.16	GA2OX1	gibberellin 2-beta-dioxygenase [Saccharum hybrid cultivar R570]	Metabolism	Global and Overview;Metabolism of terpenoids and polyketides	ko01110//Biosynthesis of secondary metabolites;ko00904//Diterpenoid biosynthesis	K04125	-	GO:0016491//oxidoreductase activity	-
Isoform0007002	0	0	0	0.79	2	0	8.51	4.31	0	3.98	7.09	0	9.84	0	0	0	0	0	19.94	12.17	1.45	RRT15	senescence-associated protein [Medicago truncatula]	-	-	-	-	-	-	-
Isoform0007014	47.05	45.27	48.98	21.44	13.59	13.54	4.51	5.53	4.86	41.2	42.47	42.43	36.78	35.11	40.62	32.9	30.97	33.27	32.92	29.39	36.81	BBX24	PREDICTED: B-box zinc finger protein 25-like [Setaria italica]	-	-	-	-	-	GO:0046914//transition metal ion binding	-
Isoform0007029	111.44	20.53	148.23	16.98	3.18	8.38	7.42	20.52	16.52	32.07	39.3	92.55	25.41	71.51	60.05	26.31	38.25	71.47	18.03	39.96	8.8	-	-	-	-	-	-	-	-	-
Isoform0007036	0	0	0.11	0	0	3.92	3.88	0	0.18	3.13	0.15	0.83	0	8.93	0.19	1.72	2.16	0	1.52	2.58	9.5	AKR2	ankyrin repeat domain-containing protein 2 [Zea mays]	-	-	-	-	-	-	-
Isoform0007044	0	0	0	2.2	0	0	0	0	0	0	0	0	2.44	1.88	5.19	0	9.26	2.5	8.93	1.18	0	SLC35F1	Anthocyanin-related membrane protein 1 (Anm1)-like [Zea mays]	-	-	-	-	GO:0031224//intrinsic component of membrane	-	-
Isoform0007045	34.86	22.35	34.77	15	7.37	7.13	1.97	2.46	1.92	21.98	33.05	27.3	20.28	27.27	23.96	22.09	24.78	30.14	13.42	19.99	15.71	ndhT	PREDICTED: NAD(P)H-quinone oxidoreductase subunit T, chloroplastic [Setaria italica]	-	-	-	-	-	-	-
Isoform0007046	0	0	0	0	8.55	0	0	50.98	90.94	0	0	0	0	0.03	0	0	0	0	0	7.3	7.71	-	-	-	-	-	-	-	-	-
Isoform0007051	0	0	0	11.58	20.58	6.43	17.25	8.98	15.64	14.97	2.4	3.78	25.06	11.3	22.32	22.96	54.91	18.17	86.04	74.93	91.83	OEP162	PREDICTED: outer envelope pore protein 16-2, chloroplastic [Setaria italica]	-	-	-	-	-	-	-
Isoform0007053	0	0	0	0	0	0	0	0	0	1.79	0	0	0.45	0	0	0	0	0	1.33	2.35	0	GH3.8	PREDICTED: LOW QUALITY PROTEIN: probable indole-3-acetic acid-amido synthetase GH3.8 [Setaria italica]	Environmental Information Processing	Signal transduction	ko04075//Plant hormone signal transduction	K14487	-	-	-
Isoform0007079	51.79	115.53	61.33	3.94	1.73	1.99	3.25	2.52	9.48	25.26	16.46	35.7	1.56	2.49	1	3.13	8.59	4.08	7.39	6.33	2.25	C1	anthocyanin biosynthesis regulatory protein Pl1_B73 [Zea mays]	-	-	-	-	-	-	GO:0010467//gene expression;GO:0034645//cellular macromolecule biosynthetic process
Isoform0007105	2146.8	3129.4	2704.49	2077.09	610.01	2881.84	40.91	240.49	135.89	1757.41	1989.28	1712.38	583.85	1107.57	946.68	546.62	551.62	173.82	447.77	662.85	450.1	LHCB4.2	photosystem II subunit29 [Zea mays]	Metabolism	Energy metabolism;Global and Overview	ko01100//Metabolic pathways;ko00196//Photosynthesis - antenna proteins	K08915	GO:0009521//photosystem;GO:0031224//intrinsic component of membrane	GO:0046906//tetrapyrrole binding	GO:0006091//generation of precursor metabolites and energy;GO:0006464//cellular protein modification process
Isoform0007106	1.04	6.55	5	0.15	1.22	0.91	0.42	0.78	0.39	5.74	8.45	8.81	5	3.34	2.1	3.74	6.73	3.71	3.3	3.47	1.7	HST	Shikimate O-hydroxycinnamoyltransferase [Dichanthelium oligosanthes]	Metabolism	Biosynthesis of other secondary metabolites;Global and Overview	ko01100//Metabolic pathways;ko01110//Biosynthesis of secondary metabolites;ko00940//Phenylpropanoid biosynthesis;ko00941//Flavonoid biosynthesis;ko00945//Stilbenoid, diarylheptanoid and gingerol biosynthesis	K13065	-	GO:0016746//transferase activity, transferring acyl groups	-
Isoform0007114	0	0	64.09	18.84	14.53	0	0	0	0.27	44.34	46.33	42.56	24.74	28.29	32.68	13.84	13.29	16.96	0	0	7.55	LHBC	Chlorophyll a-b binding protein of LHCII type III [Zea mays]	Metabolism	Energy metabolism;Global and Overview	ko01100//Metabolic pathways;ko00196//Photosynthesis - antenna proteins	K08914	GO:0009521//photosystem;GO:0031224//intrinsic component of membrane;GO:0031976//plastid thylakoid;GO:0044434//chloroplast part	GO:0043169//cation binding;GO:0046906//tetrapyrrole binding	GO:0006091//generation of precursor metabolites and energy;GO:0006464//cellular protein modification process
Isoform0007115	678.39	631.57	532.79	1314.48	1163.35	1267.53	56.22	39.98	94.85	426.42	439.27	412.33	509.16	428.29	349.24	272.76	321.2	296.29	162.33	270.02	201.88	CAB1	Chlorophyll a-b binding protein 1, chloroplastic [Dichanthelium oligosanthes]	Metabolism	Energy metabolism;Global and Overview	ko01100//Metabolic pathways;ko00196//Photosynthesis - antenna proteins	K08912	-	-	-
Isoform0007121	12.15	7.13	8.41	58.43	163.84	57.91	38.14	28.95	21.42	6.18	5.96	10.67	23.16	4	16.91	10.67	38.64	12	47.35	22.7	15.26	ERF008	PREDICTED: ethylene-responsive transcription factor RAP2-9 [Zea mays]	-	-	-	-	GO:0043231//intracellular membrane-bounded organelle	GO:0001071//nucleic acid binding transcription factor activity	GO:0010468//regulation of gene expression;GO:0034645//cellular macromolecule biosynthetic process
Isoform0007127	1.18	0.41	3.1	4.57	14.22	12.13	25.61	40.8	4.18	3.62	0.71	2.91	6.55	12.75	11.09	11.42	11.5	13.4	6.43	16.02	28.85	-	-	-	-	-	-	-	-	-
Isoform0007128	0	0.39	2.86	0.25	0	0	0	0	0	2.53	1.69	0	1.54	1.28	2.21	0	0.36	0	0	0.79	0	GAPN	NADP-dependent glyceraldehyde-3-phosphate dehydrogenase [Saccharum hybrid cultivar R570]	Metabolism	Carbohydrate metabolism;Global and Overview	ko01100//Metabolic pathways;ko01120//Microbial metabolism in diverse environments;ko01200//Carbon metabolism;ko00010//Glycolysis / Gluconeogenesis;ko00030//Pentose phosphate pathway	K00131	-	GO:0016620//oxidoreductase activity, acting on the aldehyde or oxo group of donors, NAD or NADP as acceptor	GO:0044710//single-organism metabolic process
Isoform0007131	18.96	30.52	26.58	9.04	15.83	9.34	6.98	7.95	10.41	10.17	4.75	10.01	4.61	3.03	3.22	1.31	1.7	4.5	1.17	1.72	1.76	FLA7	PREDICTED: fasciclin-like arabinogalactan protein 7 [Setaria italica]	-	-	-	-	-	-	-
Isoform0007135	6.53	7.72	6.49	37.61	31.59	41.31	66.83	70.38	89.8	23.07	22.7	10.03	24.83	27.61	20.74	37.85	45	36.98	47.66	33.92	47.47	GSTZ5	PREDICTED: protein IN2-1 homolog B-like isoform X2 [Setaria italica]	Metabolism	Metabolism of other amino acids	ko00480//Glutathione metabolism	K00799	-	-	-
Isoform0007136	0.44	0.37	0.21	49.59	124.95	74.12	5.82	4.67	5.15	6.37	0.06	3.19	6.67	5.98	5.1	4.02	7.7	3.01	10.4	11.5	16.91	EDL3	PREDICTED: EID1-like F-box protein 3 [Zea mays]	-	-	-	-	-	-	-
Isoform0007137	299.68	304.47	320.79	131.94	97.03	159.51	27.22	26.56	38.37	289.76	260.6	301.42	224.34	248.93	235.85	206.62	215.06	252.54	116.25	152.62	122.08	-	-	-	-	-	-	-	-	-
Isoform0007145	924.73	921.16	1006.69	371.81	272.91	552.34	96.95	81.45	112.96	692.9	665.1	1077.24	386.72	463.6	414.11	417.42	360.4	389.21	257.31	305.19	295.49	CRD1	leucine zipper protein [Saccharum hybrid cultivar R570]	Metabolism	Metabolism of cofactors and vitamins;Global and Overview	ko01100//Metabolic pathways;ko01110//Biosynthesis of secondary metabolites;ko00860//Porphyrin and chlorophyll metabolism	K04035	GO:0009528//plastid inner membrane;GO:0031976//plastid thylakoid;GO:0044434//chloroplast part	GO:0003676//nucleic acid binding;GO:0016709//oxidoreductase activity, acting on paired donors, with incorporation or reduction of molecular oxygen, NAD(P)H as one donor, and incorporation of one atom of oxygen;GO:0046872//metal ion binding	GO:0000097//sulfur amino acid biosynthetic process;GO:0006090//pyruvate metabolic process;GO:0006633//fatty acid biosynthetic process;GO:0006779//porphyrin-containing compound biosynthetic process;GO:0009314//response to radiation;GO:0009668//plastid membrane organization;GO:0016072//rRNA metabolic process;GO:0031323//regulation of cellular metabolic process;GO:0043623//cellular protein complex a…
Isoform0007149	177.42	238.93	217.15	97.68	176.99	109.38	81.12	77.2	86.76	73.82	75.69	108.21	55.83	30.84	37.75	12.3	7.97	66.35	12.43	15.37	19.53	FLA11	Fasciclin-like arabinogalactan protein 11 [Zea mays]	-	-	-	-	-	-	-
Isoform0007155	68.65	74.64	67.02	412.36	426.49	421.24	451.27	460.45	485	263.71	143.78	143.43	212.54	168.97	206.67	263.15	384.04	243.32	616.69	471.88	718.6	Cmbl	endo-1,3-1,4-beta-D-glucanase [Zea mays]	-	-	-	-	-	GO:0003824//catalytic activity	-
Isoform0007161	0	0	0	15.35	14.19	5.09	12.97	22.19	3.51	4.9	7.85	0	25.49	11.31	23.23	23.85	74.31	31.98	55.66	38.29	17.62	-	-	-	-	-	-	-	-	-
Isoform0007163	3.03	0.07	0	19.84	13.08	0.32	33.9	33.87	0.97	0.87	43.28	8.47	54.58	55.02	51.09	32.61	47.64	28.31	38.46	14.92	24.75	ACO1	1-aminocyclopropane-1-carboxylate oxidase 1 [Dichanthelium oligosanthes]	Metabolism	Amino acid metabolism;Global and Overview	ko01100//Metabolic pathways;ko01110//Biosynthesis of secondary metabolites;ko00270//Cysteine and methionine metabolism	K05933	-	GO:0016705//oxidoreductase activity, acting on paired donors, with incorporation or reduction of molecular oxygen;GO:0043169//cation binding	GO:0044710//single-organism metabolic process
Isoform0007169	16.07	3.67	17.78	130.61	97.93	146.59	182.19	199.1	205.32	66.92	33.94	30.06	24.27	37.34	55.42	62.54	53.03	43.9	113.86	90.13	111.27	-	-	-	-	-	-	-	-	-
Isoform0007175	7.27	2.01	0	88.62	46	67.91	17.74	9.95	12.73	8.93	14.22	16.16	16.59	53.66	87.76	64.92	32.3	0.1	85.76	36.73	100.04	-	-	-	-	-	-	-	-	-
Isoform0007177	81.59	22.14	28.03	1.29	0.16	0.16	0.19	0.9	0.09	32.08	50.41	41.33	39.98	95.22	25.03	69.56	32.72	15.67	17.9	19.82	43.36	Cpar_0662	PREDICTED: UPF0301 protein MAB_4928c [Setaria italica]	-	-	-	-	-	-	-
Isoform0007186	12.51	6.81	10.58	382.99	460.92	310.44	474.72	670.24	507.22	17.71	9.88	11.36	68.87	44.54	55.53	55.41	50.05	34.32	60.53	73.83	83.7	GI	gigantea1 [Zea mays]	Organismal Systems	Environmental adaptation	ko04712//Circadian rhythm - plant	K12124	-	-	-
Isoform0007198	107.62	137.04	113.03	194.98	242.54	135.4	10	32.58	9.99	31.98	108.32	177.56	89.66	0	133.07	39.21	64.83	0	115.01	125.15	110.61	NIP2-1	NOD26-like major intrinsic protein [Sorghum bicolor]	-	-	-	-	GO:0031224//intrinsic component of membrane	-	GO:0019755//one-carbon compound transport
Isoform0007202	8.36	9.56	9.37	0.87	0.85	0.57	5.9	13.45	3.77	2.87	4.39	4.09	3.46	1.62	2.21	1.24	0.98	1.09	0.81	0.84	1.12	PYL5	Abscisic acid receptor PYL5 [Dichanthelium oligosanthes]	Environmental Information Processing	Signal transduction	ko04075//Plant hormone signal transduction	K14496	-	-	-
Isoform0007204	9.81	11.51	4.52	4.67	3.79	6.56	3.41	4.13	0.92	0.31	2.19	5	0.37	0	0.88	0.42	0	0.24	0	0	0	FLA11	PREDICTED: fasciclin-like arabinogalactan protein 11 [Zea mays]	-	-	-	-	GO:0031224//intrinsic component of membrane	-	GO:0009832//plant-type cell wall biogenesis
Isoform0007209	1.17	0.74	0.59	11.82	35.8	10.88	11.78	15.27	12.75	8.68	6.04	10.8	24.69	14.02	20.42	21.07	18.6	5.41	37.33	30.39	38.31	ODO1	Protein ODORANT1 [Dichanthelium oligosanthes]	-	-	-	-	-	-	-
Isoform0007211	0	0	0	0	0	0	0.14	0	0	2.31	0	0	0.22	6.66	0	0.26	6.52	1.06	0.77	0.41	0	BCA5	PREDICTED: carbonic anhydrase isoform X1 [Zea mays]	Metabolism	Energy metabolism	ko00910//Nitrogen metabolism	K01673	-	GO:0003824//catalytic activity;GO:0046914//transition metal ion binding	GO:0044699//single-organism process
Isoform0007213	0	0.49	0.65	37.42	65.81	40.54	58.94	47.58	28.48	0.22	0	0	1.77	0.32	0	0.27	1.36	0	1.82	2.29	4.93	LIR1	light-induced protein 1-like [Zea mays]	-	-	-	-	-	-	-
Isoform0007217	66.34	87.65	55.93	42.08	48.78	51.73	30.37	19.38	36.77	20.48	21.08	39.32	6.13	5.53	4.7	0.14	0.38	11.15	1.73	1.1	0.09	GER8	PREDICTED: germin-like protein 1-3 [Oryza brachyantha]	-	-	-	-	-	-	-
Isoform0007218	0	0	1.32	3.05	20.29	2.55	10.12	4.66	5.26	18.87	27.18	0	149.77	29.07	74.32	53.44	57.89	60.58	197.35	131.89	146.69	Os05g0195200	Zinc finger CCCH domain-containing protein 23 [Zea mays]	-	-	-	-	-	-	-
Isoform0007226	2.8	3.62	3.75	51.32	67.54	25.2	34.5	33.78	39.06	87.98	23.09	27.66	96.5	61.25	90.66	131.08	195.81	78.47	462.44	355.32	753.55	At5g13200	PREDICTED: GEM-like protein 5 [Setaria italica]	-	-	-	-	-	-	GO:0009408//response to heat
Isoform0007246	1.95	1.69	0.82	39.05	111.94	32.2	17.41	16.15	8.46	29.98	5.81	17.12	29.36	9.35	20.87	27.1	77.85	12.22	144.45	109.06	125.75	AZF1	PREDICTED: zinc finger protein 1-like [Setaria italica]	-	-	-	-	-	-	-
Isoform0007254	17.03	55.45	63.87	18.8	21.99	35.53	5	6.41	4.93	99.7	97.42	35.42	62.76	74.4	80.82	99.63	67.8	24.82	57.8	67.16	36.89	SEC14	PREDICTED: random slug protein 5-like [Setaria italica]	-	-	-	-	-	-	-
Isoform0007265	0	0.12	0	0.3	0	0	0.93	1.45	2.49	0.11	0	0	3.47	0.46	0.79	2.53	2.55	1.35	1.36	1.69	4.22	PR10A	PREDICTED: S-norcoclaurine synthase-like [Oryza brachyantha]	-	-	-	-	-	-	GO:0050896//response to stimulus
Isoform0007266	0	0	0.16	0.18	0.15	0.07	0.85	0.97	0.17	0.81	0.14	0	1.41	0.11	0.24	1.21	1.75	0	6.93	3.92	11.98	ERF114	AP2-EREBP transcription factor, partial [Zea mays]	-	-	-	-	-	-	-
Isoform0007267	1.28	0.85	0.6	156.99	356.78	124.3	46.14	35.28	22.17	38.02	8.5	8.13	30.06	7.8	12.47	15.48	83.3	13.8	222.01	146.39	238.21	-	-	-	-	-	-	-	-	-
Isoform0007269	21.13	21.33	19.12	143.17	142.02	173.19	74.84	60.34	90.53	57.26	21.29	29.8	39.07	21.94	31.72	62.63	99.73	52.72	255.51	181.19	259.57	-	-	-	-	-	-	-	-	-
Isoform0007286	1.01	0.32	0.37	7.37	8.07	6.76	13.12	16.96	20.24	2.74	1.35	1.82	4.62	4.19	10.3	7.4	8.37	5.92	9.65	10.97	16.02	-	-	-	-	-	-	-	-	-
Isoform0007311	2.47	2.85	1.99	66.74	60.99	56.05	85.01	93.19	70.77	34.7	10.75	7.33	28.16	14.32	20.17	30.27	58.01	18.29	121.6	83.82	135.91	-	-	-	-	-	-	-	-	-
Isoform0007314	0	0	0	0	0	0	5.21	1.48	0	0	0	0	0	0	0	0	0	0	0	0	0.52	LPPE2	PREDICTED: lipid phosphate phosphatase epsilon 2, chloroplastic-like [Zea mays]	-	-	-	-	-	-	-
Isoform0007316	2.46	4.14	0	159.66	72.78	46.04	227.19	161.43	379.02	0	17.08	5.35	40.11	8.58	0	63.18	7.83	72.28	59.46	44.41	11.32	LOX1.1	LOX3 [Sorghum bicolor]	Metabolism	Lipid metabolism	ko00591//Linoleic acid metabolism	K15718	-	GO:0016701//oxidoreductase activity, acting on single donors with incorporation of molecular oxygen;GO:0043169//cation binding	GO:0006633//fatty acid biosynthetic process
Isoform0007324	0	4.87	0	3.36	0	0	7.82	0	9.03	19.34	10.56	8.81	12.66	6.74	9.78	0	13.66	11.12	35	15.41	45.88	ywbO	Thioredoxin superfamily protein [Zea mays]	-	-	-	-	-	-	GO:0044710//single-organism metabolic process
Isoform0007334	8.47	7.59	9.57	34.72	78.87	36.2	81.12	94.08	99.41	15.64	9.11	7.84	19.54	16.07	14.53	18.27	24.49	20.01	55.31	48.59	63.67	-	-	-	-	-	-	-	-	-
Isoform0007337	10.73	7.78	6.48	64.28	52.38	70.54	104.39	106.75	99.7	34.76	22.39	12.72	34.04	18.45	23.92	30.72	45.54	22.75	79.65	64.99	74.57	-	-	-	-	-	-	-	-	-
Isoform0007349	37.27	23.27	0	0	0	0.12	0	0	166.19	116.11	114.19	0	99.87	282.26	304.71	294.61	16.58	174.33	150.73	263.98	458.95	RPL1	50S ribosomal protein L1 [Zea mays]	Genetic Information Processing	Translation	ko03010//Ribosome	K02863	GO:0009526//plastid envelope;GO:0009532//plastid stroma;GO:0044391//ribosomal subunit;GO:0044434//chloroplast part	GO:0003723//RNA binding;GO:0005198//structural molecule activity	GO:0006090//pyruvate metabolic process;GO:0006351//transcription, DNA-templated;GO:0006605//protein targeting;GO:0006739//NADP metabolic process;GO:0008652//cellular amino acid biosynthetic process;GO:0009658//chloroplast organization;GO:0009668//plastid membrane organization
Isoform0007351	67.51	80.31	0	803.14	121.41	350.89	524.89	860.38	200.11	186.39	148.8	120.63	150.88	86.36	262.51	226.69	264.87	287.21	381.93	278.73	339.34	BURP3	BURP domain-containing protein 3 [Dichanthelium oligosanthes]	-	-	-	-	-	-	-
Isoform0007361	18.37	26.76	24.59	32.36	79.25	54.52	361.98	287.19	225.06	62.01	31.29	22.3	129.47	2.23	12.44	76.11	156.28	96.36	118.95	76.71	86.45	STR15	PREDICTED: thiosulfate sulfurtransferase 16, chloroplastic-like [Setaria italica]	-	-	-	-	-	-	-
Isoform0007364	4.48	0.96	1.72	37.4	28.58	34.65	49.77	61.08	45.8	15.62	14.91	6.68	32.34	22.81	24.1	30.33	36.88	25.22	34.82	25.1	30.27	-	-	-	-	-	-	-	-	-
Isoform0007374	11.5	16.11	0	6.95	4.75	0	0	0	0	9.46	19.56	1.6	3.74	2.9	13.08	0.43	2.8	1.55	2.65	8.22	0.56	CRD1	leucine zipper protein [Saccharum hybrid cultivar R570]	Metabolism	Metabolism of cofactors and vitamins;Global and Overview	ko01100//Metabolic pathways;ko01110//Biosynthesis of secondary metabolites;ko00860//Porphyrin and chlorophyll metabolism	K04035	-	GO:0016709//oxidoreductase activity, acting on paired donors, with incorporation or reduction of molecular oxygen, NAD(P)H as one donor, and incorporation of one atom of oxygen;GO:0043169//cation binding	GO:0006779//porphyrin-containing compound biosynthetic process;GO:0044710//single-organism metabolic process
Isoform0007378	241.07	236.1	221.89	9.36	1.28	7.6	0	0	0.14	166.14	222.82	129.58	141.06	184.08	103.44	117.83	121.17	147.86	35.88	48.48	24.92	PXG4	calcium binding EF-hand protein [Zea mays]	Metabolism	Lipid metabolism	ko00073//Cutin, suberine and wax biosynthesis	K17991	-	-	-
Isoform0007382	0.14	1.31	0.23	14.97	15.45	19.68	12.67	10.31	8.02	0.92	0.68	0.33	0.79	1.07	0.67	1.34	2.25	0.23	10.34	2.96	8.17	dnaJ	PREDICTED: chaperone protein DnaJ [Setaria italica]	-	-	-	-	-	-	-
Isoform0007385	7.2	0	0.09	26.69	70.97	43.18	29.3	30.12	33.85	7.79	21.67	7.99	8.3	6.93	17.42	21.42	19.04	0.15	34.24	20.63	7.47	ABF2	ABA responsive element binding factor 1 [Sorghum bicolor]	Environmental Information Processing	Signal transduction	ko04075//Plant hormone signal transduction	K14432	-	-	-
Isoform0007389	2.72	1.3	2.36	90.76	86.41	91.86	64.5	50.14	47.03	7.64	1.94	3.76	7.45	3.25	4.55	7.19	7.74	3.59	32.33	23.04	31.79	dnaJ	PREDICTED: chaperone protein DnaJ [Setaria italica]	-	-	-	-	-	-	-
Isoform0007400	1.13	2.47	0	12	62.73	3.17	16.8	0	19.46	0	2.36	1.57	5.06	0	6.98	10.53	1.96	6.27	16.68	11.12	24.37	STC	PREDICTED: sugar transport protein 4-like [Setaria italica]	-	-	-	-	GO:0031224//intrinsic component of membrane	GO:0022857//transmembrane transporter activity	GO:0044763//single-organism cellular process;GO:0051234//establishment of localization
Isoform0007423	0	2.04	3.82	16.87	14.19	0	13.32	34.94	51.59	0.33	0.34	0	0	1.79	2.18	13.38	2.63	10.25	6.96	23.28	18.49	LOX1.1	LOX1 [Sorghum bicolor]	Metabolism	Lipid metabolism	ko00591//Linoleic acid metabolism	K15718	-	GO:0016701//oxidoreductase activity, acting on single donors with incorporation of molecular oxygen;GO:0043169//cation binding	GO:0006633//fatty acid biosynthetic process
Isoform0007427	0	0.04	0.16	89.7	169.86	105.6	64.78	70.86	41.78	6.09	1.22	0.5	1.42	0.45	1.22	1.07	5.4	1.41	33.22	14.47	43.73	dnaJ	PREDICTED: chaperone protein dnaJ 6-like [Setaria italica]	-	-	-	-	GO:0044424//intracellular part	-	GO:0000302//response to reactive oxygen species;GO:0009642//response to light intensity;GO:0044267//cellular protein metabolic process
Isoform0007429	0.85	1.24	0.3	12	9.11	8.16	0.75	0.61	0.46	7.38	8.11	5.48	14.67	15.62	14.64	16.79	20.91	18.56	8.86	13.67	10.42	-	-	-	-	-	-	-	-	-
Isoform0007443	0.22	0.06	0.1	2627.79	2142.17	1382.42	3.35	2428	434.42	19.64	0.11	34.41	0.25	0.4	3.44	13.35	13.4	0.76	68.16	302.72	126.13	ASR2	loricrin-like [Aegilops tauschii subsp. tauschii] [Aegilops tauschii]	-	-	-	-	-	-	-
Isoform0007451	11.84	67.39	28.76	2.15	2	2.5	2.78	6.39	3.19	9	12.85	7.32	7.59	2.86	3.8	13.82	11.04	6.68	15.15	14.49	18.65	ERF5	Ethylene-responsive transcription factor ERF105 [Zea mays]	-	-	-	-	-	-	-
Isoform0007454	127.9	386.45	142.83	2.21	85.58	100.27	35.29	1.81	29.31	448.33	317.3	86.67	271.61	326.38	323.4	400.85	322.88	7.38	195.95	140.14	122.97	ndhT	NAD(P)H-quinone oxidoreductase subunit T, chloroplastic [Dichanthelium oligosanthes]	-	-	-	-	-	-	-
Isoform0007462	9.56	8.3	7.17	103.58	105.53	87.24	130.27	111.19	96.64	16.23	13.82	11.39	12.15	10.75	19.73	18.18	27.8	11.35	65.04	58.62	81.19	PYL8	CAPIP1 [Zea mays]	Environmental Information Processing	Signal transduction	ko04075//Plant hormone signal transduction	K14496	-	-	-
Isoform0007466	596.48	591.22	262.24	158.92	405.37	872.29	2.85	23.38	13.43	359.76	209.7	69.82	21.71	107.9	184.56	75.27	57.77	0	100.49	32.85	0	LHBC	Chlorophyll a-b binding protein of LHCII type III [Zea mays]	Metabolism	Global and Overview;Energy metabolism	ko01100//Metabolic pathways;ko00196//Photosynthesis - antenna proteins	K08914	GO:0009521//photosystem;GO:0031224//intrinsic component of membrane;GO:0031976//plastid thylakoid;GO:0044434//chloroplast part	GO:0043169//cation binding;GO:0046906//tetrapyrrole binding	GO:0006091//generation of precursor metabolites and energy;GO:0006464//cellular protein modification process
Isoform0007473	3.77	0	0	59.15	64.52	31.39	6.77	1.17	3.83	0	0	0	4.31	0	7.07	0	5.65	7.16	3.37	16.17	4.97	ctps2	CTP synthase family protein [Zea mays]	Metabolism	Global and Overview;Nucleotide metabolism	ko01100//Metabolic pathways;ko00240//Pyrimidine metabolism	K01937	-	-	GO:0006220//pyrimidine nucleotide metabolic process
Isoform0007476	15.51	13.59	5.97	4.26	1.32	0.46	0	0	0.54	3.76	2.77	6.58	8.22	0.37	11.89	6.28	2.42	1.93	2.41	0.36	2.62	CYCP1-1	Cyclin-P1-1 [Dichanthelium oligosanthes]	-	-	-	-	-	-	GO:0044763//single-organism cellular process
Isoform0007480	6.69	5.53	6.19	38.15	37.41	14.45	59.56	39.32	53.59	68.43	16.88	23.14	43.96	26.32	34.59	63.58	119.21	41.32	271.14	201.15	355.31	PHB3	PREDICTED: prohibitin3 isoform X1 [Zea mays]	-	-	-	-	-	-	-
Isoform0007492	31.8	48.02	23.2	13.28	18.48	16.2	9.77	8.43	13.78	15.07	18.89	23.75	4.68	5.86	6.65	2.54	2.64	9.89	3.13	4.09	1.6	-	-	-	-	-	-	-	-	-
Isoform0007494	51.2	0.28	0	15.48	95.05	82.12	4.11	9.13	1.9	0.9	27.1	41.23	0	0	28.65	20.67	19.77	5.03	27.49	27.06	8.99	PAP10	Purple acid phosphatase 2 [Dichanthelium oligosanthes]	-	-	-	-	-	GO:0003824//catalytic activity;GO:0043169//cation binding	GO:0006796//phosphate-containing compound metabolic process
Isoform0007496	27.49	43.49	35.03	78.71	53.57	51.64	7.07	7.54	6.35	70.29	72.74	61.48	89.83	73.18	45.18	60.4	89.93	55.19	49.43	50.64	28.43	SERINC3	TMS membrane protein/tumor differentially expressed protein containing protein [Zea mays]	-	-	-	-	-	-	-
Isoform0007497	0.97	1.91	0	0	0	0	0	1.08	5.63	1.42	0	0.71	0	0	0	0	0	0	2.1	0	0	VPS41	Vacuolar protein sorting-associated protein 41-like protein [Zea mays]	-	-	-	-	-	GO:0046914//transition metal ion binding	GO:0009606//tropism;GO:0015031//protein transport
Isoform0007500	13.68	15.09	10.16	136.84	109.98	80.2	175.64	225.27	194.33	9.26	2.82	2.68	38.88	6.65	20.51	24.01	13.92	42.05	24.26	13.18	27.72	-	-	-	-	-	-	-	-	-
Isoform0007501	2.26	3.78	2.03	11.99	4.23	14.97	12.95	8.31	10.84	20.43	20.61	6.68	20.72	3.76	10.85	43.08	49.9	7.99	162.44	65.56	166.77	Cht5	PREDICTED: endochitinase A-like [Setaria italica]	Metabolism	Carbohydrate metabolism;Global and Overview	ko01100//Metabolic pathways;ko00520//Amino sugar and nucleotide sugar metabolism	K01183	-	-	-
Isoform0007505	42.27	40.02	45.33	9.66	9.16	9.04	2.02	3.25	3.07	30.05	30	37.29	22.4	27.43	25.95	14.16	9.62	17.37	7.45	9.3	7.02	DI19-5	Protein DEHYDRATION-INDUCED 19-like protein 5 [Dichanthelium oligosanthes]	-	-	-	-	-	-	-
Isoform0007509	74.83	65.88	45.68	244.15	401.45	342.66	631.76	510.46	459.22	105.97	115.56	75.11	161.28	111.35	194.3	191.11	174.54	197.18	280.65	215.04	290.08	-	-	-	-	-	-	-	-	-
Isoform0007511	100.19	192.34	142.9	38.18	23.31	23.72	12.52	17.72	22.97	30.82	95.64	59.03	41.17	28.13	14.79	29.83	32.8	22.64	27.41	23.29	20.58	NUDT21	nudix hydrolase 4 [Zea mays]	-	-	-	-	-	GO:0003824//catalytic activity	-
Isoform0007522	48.76	43.31	47.64	31.14	18.86	32.53	4.17	6.09	2.05	35.68	43.11	38.88	91.72	71.38	60.24	66.78	73.72	53.01	55.01	61.05	44.05	Nanp	PREDICTED: haloacid dehalogenase-like hydrolase domain-containing protein 3 [Zea mays]	-	-	-	-	-	-	-
Isoform0007537	197.57	193.93	181.72	111.89	90.86	124.3	15.91	13.75	12.69	125.99	160.89	141.47	115.44	105.26	118.17	95.28	65.32	81.12	56.5	52.14	52.33	LHC	PREDICTED: chlorophyll a-b binding protein 1B-21, chloroplastic [Setaria italica]	Metabolism	Energy metabolism	ko00196//Photosynthesis - antenna proteins	K08907	GO:0009521//photosystem;GO:0009526//plastid envelope;GO:0031224//intrinsic component of membrane;GO:0031976//plastid thylakoid;GO:0044434//chloroplast part	GO:0043169//cation binding;GO:0046906//tetrapyrrole binding	GO:0006464//cellular protein modification process;GO:0009642//response to light intensity;GO:0009765//photosynthesis, light harvesting;GO:0034285//response to disaccharide;GO:0043269//regulation of ion transport
Isoform0007558	0.76	1.11	1.38	18.6	19.31	21.45	4.14	10.62	6.62	0.31	0.29	0.44	0.19	0.4	0.54	0.52	0.67	0.2	0.83	0.57	1.01	D14	PREDICTED: probable strigolactone esterase D14 homolog [Zea mays]	-	-	-	-	-	-	-
Isoform0007559	253.85	441.76	223.66	76.34	115.04	102.08	88.47	87.72	79.09	100.54	112.38	104.6	41.45	32.91	36.85	10.75	7.62	37.73	12.45	8.63	6.35	FLA11	PREDICTED: fasciclin-like arabinogalactan protein 11 [Setaria italica]	-	-	-	-	-	-	-
Isoform0007560	0.81	0.54	2.08	44.05	35.36	7.92	123.69	149.4	108.17	11.78	11.72	6.53	3.28	4.37	6.52	12.18	6.91	2.74	8.33	11.27	14.35	At2g26850	PREDICTED: cyclin-like F-box isoform X1 [Zea mays]	-	-	-	-	-	-	-
Isoform0007561	0	55.15	0	4.51	10.84	12.48	11.67	0	0	25.03	0.12	15.82	0	36.59	14.17	37.3	26.44	20.24	4.89	2.03	0.07	At2g31400	PREDICTED: pentatricopeptide repeat-containing protein At2g31400, chloroplastic [Zea mays]	-	-	-	-	GO:0009536//plastid	-	GO:0007165//signal transduction
Isoform0007562	2.87	2.75	3.38	4.1	3.67	2.4	3.18	7.09	4.2	7.01	3.49	2.79	11.71	5.04	13.33	18.52	19.81	6.81	58.89	36.65	56.56	At4g15470	Transmembrane BAX inhibitor motif-containing protein 4 [Zea mays]	-	-	-	-	GO:0031224//intrinsic component of membrane	-	-
Isoform0007563	14.09	16	8.97	0	0	0	0	0	0	0	9.78	11.84	34.38	21.11	42.06	28.32	0	7.52	0	0	0	DBP	remorin [Zea mays]	-	-	-	-	-	-	-
Isoform0007567	13.04	15.75	10.93	9.5	5.58	7.86	3.19	3.39	5.87	3.58	2.61	4.13	4.29	3.17	3.4	1.28	1.07	2.82	0.87	1.51	0.93	stcU	PREDICTED: short-chain type dehydrogenase/reductase-like [Setaria italica]	Metabolism	Lipid metabolism;Global and Overview;Metabolism of cofactors and vitamins	ko01100//Metabolic pathways;ko01212//Fatty acid metabolism;ko00061//Fatty acid biosynthesis;ko01040//Biosynthesis of unsaturated fatty acids;ko00780//Biotin metabolism	K00059	-	-	-
Isoform0007576	34.32	32.45	33.45	3.43	1.74	3.52	0.52	0.39	0.2	32.39	34.32	46.73	33.51	22.85	34.52	36.84	26	40.35	16.29	21.74	18.76	-	-	-	-	-	-	-	-	-
Isoform0007578	0	0.53	0	0	0	0	8.66	11.1	3.45	0	0	4.46	9.86	0	7.45	4.6	10.8	0	1.29	3.02	0	CER1	CER1 [Zea mays]	Metabolism	Lipid metabolism;Global and Overview	ko01110//Biosynthesis of secondary metabolites;ko00073//Cutin, suberine and wax biosynthesis	K15404	GO:0031224//intrinsic component of membrane;GO:0043231//intracellular membrane-bounded organelle;GO:0043667//pollen wall	GO:0003824//catalytic activity	GO:0003006//developmental process involved in reproduction;GO:0006631//fatty acid metabolic process;GO:0009058//biosynthetic process
Isoform0007594	0.18	3.89	0	24.65	10.4	61.31	34.65	20.84	27.41	6.26	1.78	2.83	8.6	7.09	3.77	10.02	3.58	2.14	8.38	6.87	6.93	-	-	-	-	-	-	-	-	-
Isoform0007595	6.02	3.91	6.06	5.73	22.53	0	4.1	1.08	0	29.91	16.21	25.16	0.38	0	1.98	0.17	0.46	3.48	2.55	0	1.49	CYP79A1	cytochrome P-450 [Sorghum bicolor]	Metabolism	Global and Overview;Metabolism of other amino acids;Biosynthesis of other secondary metabolites	ko01110//Biosynthesis of secondary metabolites;ko01210//2-Oxocarboxylic acid metabolism;ko00460//Cyanoamino acid metabolism;ko00966//Glucosinolate biosynthesis	K13027	-	-	-
Isoform0007604	32.45	64.34	27.56	16.86	22.52	24.49	21.44	10.11	11.92	16.06	22.47	18.2	22.85	12.77	9.36	1.49	4.11	10.61	5.09	5.18	4.21	-	-	-	-	-	-	-	-	-
Isoform0007615	0	0	0	0	0	0	8.23	0	3.48	0	0	0	0	13.15	0	0	5.21	0	4.66	4.8	0	LOX2.3	lipoxygenase11 [Zea mays]	Metabolism	Global and Overview;Lipid metabolism	ko01100//Metabolic pathways;ko01110//Biosynthesis of secondary metabolites;ko00591//Linoleic acid metabolism;ko00592//alpha-Linolenic acid metabolism	K00454	-	GO:0016701//oxidoreductase activity, acting on single donors with incorporation of molecular oxygen;GO:0043169//cation binding	GO:0006633//fatty acid biosynthetic process
Isoform0007619	7.78	4.69	6.33	48.23	50.23	42.1	90.35	70.01	94.31	10.05	15.41	10.21	27.07	27.74	27.04	29.8	18.92	35.23	36.28	28.14	30.5	Os02g0576700	PREDICTED: NAP1-related protein 2-like [Setaria italica]	-	-	-	-	GO:0043231//intracellular membrane-bounded organelle	-	GO:0034728//nucleosome organization
Isoform0007626	22.44	21.97	12.83	61.21	48.33	58.17	236.14	101.48	108.81	116.02	36.5	26.94	166.79	151.12	141.66	241.57	230.74	150.89	268.14	262.29	303.92	At3g01520	ethylene-responsive protein [Zea mays]	-	-	-	-	-	-	-
Isoform0007632	0	231.84	0	0	0	0	0	0	0	0	0	0	0	0	0	0	0	0	0	0	0	BCA2	PREDICTED: LOW QUALITY PROTEIN: carbonic anhydrase, chloroplastic [Setaria italica]	Metabolism	Energy metabolism	ko00910//Nitrogen metabolism	K01673	-	GO:0003824//catalytic activity;GO:0046914//transition metal ion binding	GO:0044699//single-organism process
Isoform0007639	50.65	47.83	41.21	19.68	16.49	28.67	2.23	4.56	6.66	45.07	23.1	36.81	43.94	29.65	30.24	27.99	42.85	40.9	17.58	29.44	16.96	BIPP2C1	PREDICTED: probable protein phosphatase 2C BIPP2C1 [Setaria italica]	-	-	-	-	-	-	-
Isoform0007640	0.7	1.65	0.2	4.79	1.23	4.75	12.39	15.9	17.54	1.22	1.82	0.66	0.98	0.21	0.28	1.16	0.24	1.32	1.23	0	0.09	CNR10	cell number regulator 10 [Zea mays]	-	-	-	-	GO:0031224//intrinsic component of membrane	-	-
Isoform0007655	443.91	402.11	570.13	915.56	1084	1207.13	67.31	66.92	8.49	279.99	318.5	276.1	58.8	140.28	138.2	29.45	23.27	61.21	20.86	42.35	12.17	CAB2R	light harvesting chlorophyll a/b binding protein1 [Zea mays]	Metabolism	Global and Overview;Energy metabolism	ko01100//Metabolic pathways;ko00196//Photosynthesis - antenna proteins	K08912	GO:0009521//photosystem;GO:0031224//intrinsic component of membrane	GO:0043169//cation binding;GO:0046906//tetrapyrrole binding	GO:0006091//generation of precursor metabolites and energy;GO:0006464//cellular protein modification process
Isoform0007661	16.05	25.78	7.79	26.3	44.22	88.62	132.32	56.83	127.71	32.32	33.19	39.66	36.31	23.44	32.89	52.08	57.14	94.37	155.68	113.19	155.74	TL1	PREDICTED: osmotin-like protein [Setaria italica]	-	-	-	-	-	-	-
Isoform0007676	14691	13743.1	16316.6	12863	11680.6	14523.7	1067.8	1000.62	888.85	10625.8	12300.4	14468.2	7404.01	7982.35	7772.49	6134.2	5320.21	5181.51	3593.95	4299.67	3582.62	RCABP89	PREDICTED: chlorophyll a-b binding protein, chloroplastic [Setaria italica]	Metabolism	Energy metabolism;Global and Overview	ko01100//Metabolic pathways;ko00196//Photosynthesis - antenna proteins	K08913	GO:0009521//photosystem;GO:0031224//intrinsic component of membrane	GO:0043169//cation binding;GO:0046906//tetrapyrrole binding	GO:0006091//generation of precursor metabolites and energy;GO:0006464//cellular protein modification process
Isoform0007679	8351.21	8466.08	8932.84	6448.29	6136.3	7728.16	766.57	823.43	649.41	5269.75	5715.09	7005.22	2513.38	3059.79	3143.14	2764.78	2601.64	2466.45	1697.73	2019.43	1567.64	CAB7	chlorophyll a-b binding protein [Zea mays]	Metabolism	Energy metabolism	ko00196//Photosynthesis - antenna proteins	K08908	-	-	-
Isoform0007680	62.25	90.26	37.02	26.58	31.12	43.59	104.14	121.01	46.55	27.87	40.04	31.32	14.24	11.21	11	2.95	2.61	13.67	3.42	2.84	1.32	Tango2	Ser/Thr-rich protein T10 in DGCR region [Zea mays]	-	-	-	-	-	-	-
Isoform0007686	3.2	6	4.73	2.62	1.34	1.59	0	0	0	3.77	6.2	5.53	6.58	7.81	2.03	6.52	3.03	9.96	1.58	3.96	1.44	-	-	-	-	-	-	-	-	-
Isoform0007694	0.2	0.1	0	1.9	2.12	4.08	4.72	1.8	1.4	0.24	0.17	0	0.14	0	1.72	0.6	1.09	0.74	2.82	1.17	1.18	ASR2	abscisic acid stress ripening3 [Zea mays]	-	-	-	-	-	-	-
Isoform0007696	142.18	114.81	133.63	653.4	725.19	815.39	707.25	774.27	869.45	69.76	51.61	49.95	62.31	101.49	57.74	74.96	97.89	102.24	60.98	116.12	70.72	CP29B	29 kDa ribonucleoprotein A, chloroplastic [Dichanthelium oligosanthes]	-	-	-	-	-	-	-
Isoform0007704	508.04	612.81	611.55	38.54	21.13	48.09	1.57	3.26	2.81	524.54	536.68	503.83	410.79	320.88	499.75	492.84	378.93	326.91	286.11	272.74	199.57	Cpar_0662	PREDICTED: UPF0301 protein MAB_4928c [Setaria italica]	-	-	-	-	-	-	-
Isoform0007725	0.16	2.51	1.68	40.66	118.71	27.09	41.77	31.85	20.69	29.94	24.35	28.31	79.04	58.51	55.88	143.69	77.61	90.27	114.07	138.97	147.78	-	-	-	-	-	-	-	-	-
Isoform0007727	199.86	283.33	319.89	148.47	100.03	126.16	29.95	59.71	35.04	103.9	113.76	131.72	46.33	97.69	56.62	33.56	56.19	53.15	21.95	39.15	24.11	FAR1	PREDICTED: fatty acyl-CoA reductase 1-like [Setaria italica]	Cellular Processes;Metabolism	Transport and catabolism;Lipid metabolism	ko04146//Peroxisome;ko00073//Cutin, suberine and wax biosynthesis	K13356	GO:0009536//plastid	GO:0003690//double-stranded DNA binding;GO:0016620//oxidoreductase activity, acting on the aldehyde or oxo group of donors, NAD or NADP as acceptor;GO:0032550//purine ribonucleoside binding	GO:0000725//recombinational repair;GO:0006260//DNA replication;GO:0006305//DNA alkylation;GO:0006355//regulation of transcription, DNA-templated;GO:0007005//mitochondrion organization;GO:0007049//cell cycle;GO:0016458//gene silencing;GO:0034968//histone lysine methylation;GO:0048229//gametophyte development;GO:0051052//regulation of DNA metabolic process
Isoform0007740	52.44	41.63	34.67	60.69	17.79	13.64	0	6.11	1.01	33.02	18.07	42.82	113.96	66.64	66.29	85.78	60.04	4.51	52.89	44.1	22.93	CYP72A1	cytochrome P450 709B1-like [Aegilops tauschii subsp. tauschii] [Aegilops tauschii]	Metabolism	Metabolism of terpenoids and polyketides	ko00905//Brassinosteroid biosynthesis	K15639	-	GO:0016491//oxidoreductase activity;GO:0046906//tetrapyrrole binding;GO:0046914//transition metal ion binding	GO:0044710//single-organism metabolic process
Isoform0007748	9.18	3.85	8.62	0.47	0	0	0	0	0	13.86	5.08	12.38	2.73	5.7	5.41	4.86	4.52	4.08	1.05	4.85	0.93	SWEET2B	PREDICTED: bidirectional sugar transporter SWEET2b-like [Setaria italica]	-	-	-	-	-	-	-
Isoform0007751	0.72	0.49	1.06	12.68	14.89	5.41	13.5	9.2	5.12	5.69	7.97	13.31	16.29	1.29	5.58	11.1	9.21	13.79	11.72	16.18	26.52	PRKAG3	CBS domain [Oryza brachyantha]	-	-	-	-	-	-	-
Isoform0007753	69.97	97.32	104.3	13.66	17.35	23.59	1.3	1.49	1.84	63.6	51.23	90.55	31.74	29.09	26.95	31.03	36.4	40.7	15.21	32.94	15.15	Os04g0692600	PREDICTED: protein STAY-GREEN LIKE, chloroplastic-like [Setaria italica]	Genetic Information Processing	Translation	ko03013//RNA transport	K18213	-	-	-
Isoform0007755	1.44	1.01	1.04	4.81	4.08	4.99	16.67	15.64	13.93	0.34	3.26	0	4.66	2.12	1.28	1.06	1.26	3.64	0.96	1.71	1.23	CNR7	cell number regulator 7 [Zea mays]	-	-	-	-	-	-	-
Isoform0007756	1.09	1.98	0.8	1.26	4.96	12.12	43.59	7.46	38.04	0.81	2.77	2.03	7.9	0.71	2.28	1.64	1.28	18.2	5.85	5.1	2.59	At1g18250	osmotin-like protein precursor [Zea mays]	-	-	-	-	-	-	-
Isoform0007767	68.84	105.94	83.98	12.63	11.93	7.64	9.06	4.96	9.5	31.27	25.8	52.17	20.21	21.04	17.65	13.56	8.9	18.78	11.74	13.04	13.7	TIP2-2	Aquaporin TIP2-1 [Dichanthelium oligosanthes]	-	-	-	-	GO:0031224//intrinsic component of membrane	-	GO:0051234//establishment of localization
Isoform0007770	47.85	19.29	33.27	38.4	49.8	52.24	4.77	3.13	14.12	63.11	37.26	168.22	136.78	85.02	85.24	101.69	132.35	96.33	84.57	97.88	104.32	gpsn2	3-oxo-5-alpha-steroid 4-dehydrogenase 2 [Zea mays]	Metabolism	Global and Overview;Lipid metabolism	ko01110//Biosynthesis of secondary metabolites;ko01212//Fatty acid metabolism;ko00062//Fatty acid elongation;ko01040//Biosynthesis of unsaturated fatty acids	K10258	GO:0031224//intrinsic component of membrane	GO:0016491//oxidoreductase activity	GO:0044238//primary metabolic process;GO:0044710//single-organism metabolic process
Isoform0007778	43.13	88.42	67.24	24.79	45.18	28.23	2.87	3.15	1.89	66.03	37.42	96.49	24.57	23.32	27.64	31.64	46.67	17.13	42.18	33.49	32.04	PLSC	OSIGBa0148A10.2 [Oryza sativa Indica Group]	-	-	-	-	-	GO:0016740//transferase activity	GO:0006644//phospholipid metabolic process
Isoform0007780	30.88	45.27	29.48	6.14	4.97	9.33	1.57	6.77	2.86	60.31	104.92	66.77	74.94	63.58	28.73	37.16	28.04	28.83	19.82	32.86	17.43	ARR6	ZmRR2 [Zea mays]	Environmental Information Processing	Signal transduction	ko04075//Plant hormone signal transduction	K14492	-	-	-
Isoform0007783	113.68	148	172.91	18.87	13.27	11.88	12.28	15.83	23.61	60.33	73.62	89.06	47.97	64.31	28.52	35.93	60.85	42.81	43.26	42.97	52.72	AGAP003155	PREDICTED: dihydrofolate reductase-like [Setaria italica]	-	-	-	-	-	-	-
Isoform0007792	20.61	13.99	18.5	153.77	145.24	149.69	196.34	166.8	215.2	30.13	27.07	20.01	57.91	52.94	46.52	58.21	51.66	67.76	100.55	80.5	92.59	RBG3	Glycine-rich RNA-binding protein 3 mitochondrial [Zea mays]	Genetic Information Processing	Transcription	ko03040//Spliceosome	K12741	-	GO:0097159//organic cyclic compound binding	-
Isoform0007795	0.27	0.72	0.17	1.08	0.32	1.46	3.13	1.73	2.81	0.13	0	0	0.35	1.02	0	0.62	0.84	0	0.37	0	0.63	Cmbl	PREDICTED: endo-1,3;1,4-beta-D-glucanase-like [Setaria italica]	-	-	-	-	-	GO:0003824//catalytic activity	-
Isoform0007796	122.86	108.32	180.5	38.14	36.98	46.8	14.61	10.74	8.97	148.04	178.89	139.8	102.45	145.74	137.86	153.03	114.7	127.38	110.77	78.43	99.8	-	-	-	-	-	-	-	-	-
Isoform0007798	3.72	0	4.85	2.65	0	0	0	15.73	12.84	0	0	0	0	8.62	1.93	0.79	0	0	0	0	5.96	KNU	drought and salt tolerance protein [Triticum aestivum]	-	-	-	-	-	-	-
Isoform0007802	19.11	24.03	0.15	8.62	2.83	19.05	0.69	0.45	1.26	3.99	8.22	5.75	0.55	4.77	3.77	1.57	1.71	3.36	3.9	3.03	1.01	CAP10B	Chlorophyll a-b binding protein CP24 10B, chloroplastic [Dichanthelium oligosanthes]	Metabolism	Global and Overview;Energy metabolism	ko01100//Metabolic pathways;ko00196//Photosynthesis - antenna proteins	K08917	GO:0009521//photosystem;GO:0031224//intrinsic component of membrane	GO:0046906//tetrapyrrole binding	GO:0006091//generation of precursor metabolites and energy;GO:0006464//cellular protein modification process
Isoform0007810	95.54	118.67	191.48	12.65	2.46	13.44	21.35	11.08	29.46	31.51	73.69	97.16	76.26	68.59	51.76	35.23	48.68	33.44	36.25	42.68	50.38	TKPR1	PREDICTED: cinnamoyl-CoA reductase 1-like [Setaria italica]	-	-	-	-	-	GO:0048037//cofactor binding	-
Isoform0007811	88.04	165.33	159.53	78.54	47.75	62.17	7.19	11.7	7.76	109.11	138.21	55.24	42.67	62	39.49	127.62	116.87	79.21	47.99	62.68	34.37	gpsn2	3-oxo-5-alpha-steroid 4-dehydrogenase 2 [Zea mays]	Metabolism	Lipid metabolism;Global and Overview	ko01110//Biosynthesis of secondary metabolites;ko01212//Fatty acid metabolism;ko00062//Fatty acid elongation;ko01040//Biosynthesis of unsaturated fatty acids	K10258	GO:0031224//intrinsic component of membrane	GO:0016491//oxidoreductase activity	GO:0044238//primary metabolic process;GO:0044710//single-organism metabolic process
Isoform0007812	1.63	6.69	3.09	52.22	39.02	22.28	63.36	149.16	42.48	112.28	51.31	44.04	182.94	96.01	85.76	87.39	146.39	89.69	248.24	308.65	379.23	At4g27520	PREDICTED: early nodulin-like protein 2 [Setaria italica]	-	-	-	-	-	-	-
Isoform0007813	15.35	11.28	2.19	37.82	23.59	47.81	0.64	2.58	0	4.46	3.61	3.13	5.9	1.58	9.64	17.56	11.31	0.11	4.5	6.14	1.04	ZCD	PREDICTED: zeaxanthin 7,8(7',8')-cleavage dioxygenase, chromoplast [Zea mays]	Metabolism	Metabolism of terpenoids and polyketides;Global and Overview	ko01100//Metabolic pathways;ko01110//Biosynthesis of secondary metabolites;ko00906//Carotenoid biosynthesis	K09840	-	-	-
Isoform0007814	71.05	55.14	50.84	34.72	17.9	37.91	3.72	2.38	2.3	50.63	66.45	64.61	43.22	77.85	25.64	50.09	50.77	70.47	13.3	22.96	15.03	SDR	tropinone reductase 2 [Zea mays]	Metabolism	Biosynthesis of other secondary metabolites;Global and Overview	ko01100//Metabolic pathways;ko01110//Biosynthesis of secondary metabolites;ko00960//Tropane, piperidine and pyridine alkaloid biosynthesis	K08081	-	GO:0003824//catalytic activity	GO:0044710//single-organism metabolic process
Isoform0007816	1.46	0	0.73	19.3	16.54	13.81	32.54	35.05	37.11	6.87	5.78	1.42	26.53	15.1	20.85	30.99	16.58	16.68	16.49	15.29	11.07	-	-	-	-	-	-	-	-	-
Isoform0007819	97.45	168.7	81.19	28.43	57.97	54.77	100.32	75.56	85.43	62.54	52.05	65.88	12.59	19.78	20.63	4.34	0	6.9	0.91	2.43	1.97	GER5	germin-like protein precursor [Zea mays]	-	-	-	-	-	-	-
Isoform0007835	0.02	0	0	0	0	0	0	0	0	0	0	1.48	2.31	0	0	0	0	0	0	16.6	0	SAM1	S-adenosylmethionine synthase 1 [Dichanthelium oligosanthes]	Metabolism	Global and Overview;Amino acid metabolism	ko01100//Metabolic pathways;ko01110//Biosynthesis of secondary metabolites;ko01230//Biosynthesis of amino acids;ko00270//Cysteine and methionine metabolism	K00789	-	GO:0016765//transferase activity, transferring alkyl or aryl (other than methyl) groups;GO:0032550//purine ribonucleoside binding;GO:0043169//cation binding	GO:0009108//coenzyme biosynthetic process
Isoform0007836	55.62	49.55	0	21.25	0	5.51	0.32	0	0.01	20.54	53.86	20.39	11.76	59.59	22.18	23.85	15.59	17.71	16.06	20.57	14.88	-	-	-	-	-	-	-	-	-
Isoform0007842	0	0	0	12.85	0	0	0	0.6	0	0	0	0	20.21	0	4.71	0	21.29	0	27.12	14.76	5.8	CSY3	PREDICTED: citrate synthase 3, peroxisomal-like [Setaria italica]	Metabolism	Carbohydrate metabolism;Global and Overview	ko01100//Metabolic pathways;ko01110//Biosynthesis of secondary metabolites;ko01120//Microbial metabolism in diverse environments;ko01130//Biosynthesis of antibiotics;ko01200//Carbon metabolism;ko01230//Biosynthesis of amino acids;ko00630//Glyoxylate and dicarboxylate metabolism;ko01210//2-Oxocarboxylic acid metabolism;ko00020//Citrate cycle (TCA cycle)	K01647	GO:0043231//intracellular membrane-bounded organelle	GO:0016746//transferase activity, transferring acyl groups	GO:0005975//carbohydrate metabolic process
Isoform0007850	105.82	92.43	103.27	10.22	14.52	11.36	5.69	5.54	7.67	65.72	85.34	82.3	42.63	58.46	40.94	39.72	35.36	25.36	30.79	30.09	25.05	-	-	-	-	-	-	-	-	-
Isoform0007855	65.79	50.29	49.96	160.59	197.55	159.31	268.85	251.78	233.79	162.02	102.49	103.85	118.07	124.47	124.16	169.07	225.77	162.19	595.54	471.97	735.39	Os01g0270100	multidomain cystatin [Zea mays]	-	-	-	-	-	GO:0004857//enzyme inhibitor activity	GO:0010466//negative regulation of peptidase activity
Isoform0007856	231.52	200.82	122.36	100.61	14.79	83.35	5.75	34.95	19.62	136.37	346.1	0	343.74	332.22	202.05	185.35	213.79	160.14	66.17	90.31	45.3	BCA4	carbonic anhydrase [Saccharum hybrid cultivar R570]	Metabolism	Energy metabolism	ko00910//Nitrogen metabolism	K01673	-	GO:0003824//catalytic activity;GO:0046914//transition metal ion binding	GO:0044699//single-organism process
Isoform0007859	103.08	94.78	139.18	71.94	70.04	68.34	15.81	11.44	12.36	76.54	73.28	82.43	89.34	78.48	83.34	86.82	92.38	64.53	46.32	48.74	30.98	-	-	-	-	-	-	-	-	-
Isoform0007860	34.97	44.5	32.64	30.72	18.14	27.71	5.39	6.89	6.99	52.09	95.49	31.22	101.45	62.25	45.23	55.87	53.28	46.01	38.73	27.3	42.09	ADF2	Actin-depolymerizing factor 2 [Dichanthelium oligosanthes]	-	-	-	-	GO:0005856//cytoskeleton	-	GO:0008154//actin polymerization or depolymerization
Isoform0007861	54.31	240.02	9.06	2.13	21.3	47.08	56.92	4.49	46.51	1.95	29.93	76.57	7.73	7.17	13.41	0.1	0	33.94	1.22	0.61	0.15	PRP2	proline-rich protein precursor [Zea mays]	-	-	-	-	-	-	-
Isoform0007866	2.77	1.97	2.36	8.89	5.94	6.53	13.79	16.71	19.28	1.72	2.12	1.39	5.86	4.01	4.53	4.22	3.1	5	5.73	5.77	4.16	SPBC776.07	mitochondrial glycoprotein [Zea mays]	-	-	-	-	-	-	-
Isoform0007885	527.47	804.57	796.71	372.82	269.75	360.15	73.05	57.11	34.6	452.64	614.51	788.2	94.07	135.03	298.44	260.56	92.59	108.67	68.01	180.09	74.93	LHCB5	chlorophyll a/b-binding apoprotein CP26 precursor [Zea mays]	Metabolism	Energy metabolism;Global and Overview	ko01100//Metabolic pathways;ko00196//Photosynthesis - antenna proteins	K08916	GO:0009503//thylakoid light-harvesting complex;GO:0009523//photosystem II;GO:0031224//intrinsic component of membrane	GO:0043169//cation binding;GO:0046906//tetrapyrrole binding	GO:0000097//sulfur amino acid biosynthetic process;GO:0006091//generation of precursor metabolites and energy;GO:0006464//cellular protein modification process;GO:0009642//response to light intensity;GO:0034285//response to disaccharide;GO:0043269//regulation of ion transport;GO:1990066//energy quenching
Isoform0007891	58.01	195.19	172.71	47.85	25.45	36.23	16.76	12.7	2.29	18.08	68.73	97.46	61.61	148.31	41.79	83.9	66.13	54.49	38.24	59.85	37.32	CML10	PREDICTED: probable calcium-binding protein CML10 [Setaria italica]	Organismal Systems	Environmental adaptation	ko04626//Plant-pathogen interaction	K13448	-	-	-
Isoform0007893	124.57	100.07	128.79	16.75	8.17	16.48	0.76	1.14	0.94	168.84	97.16	224.32	72.4	142	90.01	94.09	145.99	195.79	76.36	97.44	76.13	COL1	PREDICTED: two-component response regulator-like PRR37 [Zea mays]	-	-	-	-	-	-	-
Isoform0007898	128.91	142.22	98.51	21.94	14.12	15.79	9.9	15.41	5.19	117.82	139.56	22.65	111.53	134.49	93.74	57.03	92.96	45.56	39.74	43.45	25.24	Os08g0237200	probable mannose-1-phosphate guanylyltransferase 3 [Zea mays]	Metabolism	Global and Overview;Carbohydrate metabolism	ko01100//Metabolic pathways;ko01110//Biosynthesis of secondary metabolites;ko00520//Amino sugar and nucleotide sugar metabolism;ko00051//Fructose and mannose metabolism	K00966	-	GO:0016772//transferase activity, transferring phosphorus-containing groups	-
Isoform0007906	62.63	159.66	0.11	4.32	14.14	8.87	1.59	2.85	4.26	19.63	14.64	29.7	6.99	2.75	1.52	0.63	0.73	0	1.7	0	0	EXPA4	alpha expansin 1 precursor [Zea mays]	-	-	-	-	GO:0030312//external encapsulating structure	-	GO:0071555//cell wall organization
Isoform0007908	6747.12	6889.47	7239.95	13101.8	13327.5	14198.9	998.98	714.66	1008.4	4658.8	4306.37	6266.11	3420.23	3622.16	3703.53	2751.36	2480.87	2666.44	1833.29	2357.53	1725.83	CAB1	Chlorophyll a-b binding protein 1, chloroplastic [Dichanthelium oligosanthes]	Metabolism	Global and Overview;Energy metabolism	ko01100//Metabolic pathways;ko00196//Photosynthesis - antenna proteins	K08912	-	-	-
Isoform0007910	48.14	57.79	27.48	5952.24	5162.8	6336.03	7080.8	3787.13	5527.26	757.24	251.9	258.96	1243.34	888.82	988.62	1192.59	2440.38	1452.21	3365.34	2720.84	2491.23	ASR2	abscisic acid stress ripening3 [Zea mays]	-	-	-	-	-	-	-
Isoform0007916	0	0	0.06	158.02	509.91	138.48	94.84	70.94	47.01	52.2	4.99	32.78	69.93	14.86	24.87	13.57	87.62	24.59	131.02	159.1	193.69	LEA3	late embryogenesis abundant protein, group 3 [Zea mays]	-	-	-	-	-	-	-
Isoform0007918	118	110.64	135.26	5.38	18.53	11.1	28.87	31.77	39.5	35.77	41.73	88.73	52.81	28.63	39.4	30.17	19.13	20.6	24.38	19.59	35.84	LBD37	PREDICTED: LOB domain-containing protein 37-like [Setaria italica]	-	-	-	-	-	-	-
Isoform0007919	1.08	4.56	2.79	2.66	2.94	1.58	0	0	0	4.25	7.24	3.23	4.82	2.46	3.49	1.01	3.37	2.2	2.28	0.82	1.64	At2g38640	PREDICTED: protein LURP-one-related 8-like [Setaria italica]	-	-	-	-	-	-	-
Isoform0007921	60.15	83.28	82.8	25.03	27.55	24.15	11.71	14.62	19.96	43.53	44.73	46.53	19.41	25.6	16.65	10.72	13.13	13.07	7.6	9.95	5.78	FAD2-2	fatty acid desaturase [Sorghum bicolor]	Metabolism	Global and Overview;Lipid metabolism	ko01212//Fatty acid metabolism;ko01040//Biosynthesis of unsaturated fatty acids	K10256	-	GO:0016705//oxidoreductase activity, acting on paired donors, with incorporation or reduction of molecular oxygen	GO:0044710//single-organism metabolic process
Isoform0007929	3.6	3.98	2.35	62.26	62.2	80.13	86.66	86.54	79.82	3.99	3.23	2.57	2.65	3.23	3.46	4.37	3.36	4.99	3.73	3.93	4.58	-	-	-	-	-	-	-	-	-
Isoform0007935	6.84	5.73	12.7	0.5	0.8	1.29	0.37	0.33	0.45	4.38	6.58	6.56	1.35	5.8	3.52	4.59	3.72	2.93	1.14	2.59	1.78	CYCP1-1	PREDICTED: cyclin-P1-1 [Setaria italica]	-	-	-	-	-	-	-
Isoform0007946	26.98	37.24	54.05	9.69	1.63	5.57	0.32	1.69	2.31	50.64	49.58	63.32	30.48	38.05	28	24.07	28.17	55.15	14.51	16.24	10.82	LPA1	PREDICTED: protein LOW PSII ACCUMULATION 1, chloroplastic isoform X1 [Setaria italica]	-	-	-	-	GO:0009536//plastid	-	GO:0009657//plastid organization
Isoform0007947	2523.35	1514.96	2033.08	588.38	623.39	736.4	23.56	32.89	8.13	806.38	890.8	828.01	306.6	193.47	311.08	90.53	87.68	177.13	87.99	97.13	65.61	CAB2R	light harvesting chlorophyll a/b binding protein1 [Zea mays]	Metabolism	Global and Overview;Energy metabolism	ko01100//Metabolic pathways;ko00196//Photosynthesis - antenna proteins	K08912	GO:0009521//photosystem;GO:0031224//intrinsic component of membrane	GO:0043169//cation binding;GO:0046906//tetrapyrrole binding	GO:0006091//generation of precursor metabolites and energy;GO:0006464//cellular protein modification process
Isoform0007954	0	3.34	6.09	0	17	0	0.51	6.04	0	0	0	0	8.06	0	0	2.08	0.61	0	0	0	0	SUS1	sucrose synthase1 [Zea mays]	Metabolism	Carbohydrate metabolism;Global and Overview	ko01100//Metabolic pathways;ko00500//Starch and sucrose metabolism	K00695	GO:0046930//pore complex;GO:0070461//SAGA-type complex	GO:0003712//transcription cofactor activity;GO:0035251//UDP-glucosyltransferase activity	GO:0006354//DNA-templated transcription, elongation;GO:0006355//regulation of transcription, DNA-templated;GO:0006405//RNA export from nucleus;GO:0008104//protein localization;GO:0016570//histone modification
Isoform0007956	3.99	6.62	4.09	5.87	12.45	5.93	35.34	19.79	23.44	12.84	2.73	3.74	10.45	4.01	5.29	5.7	16.21	3.83	62.99	34.48	119.57	-	-	-	-	-	-	-	-	-
Isoform0007965	25.03	54.68	11.52	14.34	52.11	31.34	9.88	30.01	23.55	15.5	12.72	15.49	2.45	2.45	3.57	0.39	0.17	2.92	2.65	1.29	0.78	FLA11	Fasciclin-like arabinogalactan protein 11 [Zea mays]	-	-	-	-	GO:0031224//intrinsic component of membrane	-	GO:0009832//plant-type cell wall biogenesis
Isoform0007974	16.73	20.19	10.63	6.32	8.29	2.08	9.74	8.59	11.13	5.36	4.89	10.8	2	0.36	0.93	0.87	1.38	4.38	3.22	0.77	1.84	AIR12	AIR12 [Zea mays]	-	-	-	-	-	-	-
Isoform0007986	0.17	0.31	0.39	1.44	3.44	1	1.25	0.75	0.95	1.14	0	0.73	1.34	0.69	0.86	0.81	1.2	0.54	4.16	3.38	5.64	POPTRDRAFT_820327	integral membrane family protein [Populus trichocarpa]	-	-	-	-	GO:0031224//intrinsic component of membrane	-	-
Isoform0007988	0	0	0	0	175.34	0	0	0	0	0	0	0	0	0	225.01	0	39.67	0	0	0	0	PAL	phenylalanine ammonia-lyase 1 [Miscanthus x giganteus]	Metabolism	Global and Overview;Biosynthesis of other secondary metabolites;Amino acid metabolism	ko01100//Metabolic pathways;ko01110//Biosynthesis of secondary metabolites;ko00940//Phenylpropanoid biosynthesis;ko00360//Phenylalanine metabolism	K13064	GO:0044424//intracellular part	GO:0016841//ammonia-lyase activity	GO:0006558//L-phenylalanine metabolic process;GO:0009699//phenylpropanoid biosynthetic process
Isoform0008006	1.29	1.86	1.11	6.34	1.79	4.83	7.87	24.31	13.25	6.73	7.16	5.84	4.89	2.68	4.75	7.27	9.39	4.75	47.64	15.26	18.88	HSP26.7	PREDICTED: 26.7 kDa heat shock protein, chloroplastic [Setaria italica]	Genetic Information Processing	Folding, sorting and degradation	ko04141//Protein processing in endoplasmic reticulum	K13993	GO:0009536//plastid	-	GO:0009408//response to heat
Isoform0008008	10.04	20.38	8.01	8.61	17.63	19.32	145.57	42.27	44.98	7.07	8.76	9	9.59	2.63	3.21	9.68	5.32	19.03	21.41	15.93	10.32	-	-	-	-	-	-	-	-	-
Isoform0008019	63.61	70.71	63.15	53.42	85.98	62.04	24.43	41	58.22	24.79	25.7	37.56	27.44	21.48	25.01	6.06	4.17	25.91	4.74	6.57	5.91	Os05g0277500	PREDICTED: germin-like protein 5-1 [Oryza brachyantha]	-	-	-	-	-	GO:0046914//transition metal ion binding	-
Isoform0008020	1.27	2	0	11.93	91.25	8.47	202.21	309.2	96.87	101.82	22.29	15.3	119.45	44.49	80.36	104.08	174.66	74.12	175.69	93.52	219.25	Os03g0291500	asparagine synthetase4 [Zea mays]	Metabolism	Global and Overview;Amino acid metabolism	ko01100//Metabolic pathways;ko01110//Biosynthesis of secondary metabolites;ko00250//Alanine, aspartate and glutamate metabolism	K01953	-	GO:0016884//carbon-nitrogen ligase activity, with glutamine as amido-N-donor;GO:0032550//purine ribonucleoside binding	GO:0006529//asparagine biosynthetic process
Isoform0008026	37.85	15.34	32.62	1.64	13.29	43.71	20.34	6.05	27.7	0.47	70.19	21.79	0	72.18	41.25	1.14	1.35	24.71	2.13	5.05	0.39	PRP2	PREDICTED: proline-rich protein 4-like [Setaria italica]	-	-	-	-	-	-	-
Isoform0008049	0	0	0	0	0	0	1.89	2.26	0	0	0	0	0	0	0	0	0	0	3.02	0	0	PER52	Peroxidase 52, partial [Dichanthelium oligosanthes]	Metabolism	Biosynthesis of other secondary metabolites;Global and Overview	ko01100//Metabolic pathways;ko01110//Biosynthesis of secondary metabolites;ko00940//Phenylpropanoid biosynthesis	K00430	-	GO:0003824//catalytic activity;GO:0043169//cation binding;GO:0046906//tetrapyrrole binding	GO:0006950//response to stress;GO:0044710//single-organism metabolic process
Isoform0008056	3.98	6.08	5.05	14.3	17.95	15.43	11.95	15.07	14.77	21.56	10.95	15.45	32.66	19.08	42.92	37.85	36.55	29.27	44.79	43.25	39.81	-	-	-	-	-	-	-	-	-
Isoform0008065	0.46	67.73	110.14	918.6	1504.52	753.46	235.02	211.36	367.49	227.85	105.47	65.02	147.69	14.24	81.53	151.88	111.32	159.39	160.53	206.56	340.81	CYP	PREDICTED: peptidyl-prolyl cis-trans isomerase [Setaria italica]	-	-	-	-	-	-	-
Isoform0008068	15.49	28.25	39.46	15.67	17.24	176.59	0.38	2.07	3.1	15.39	10.81	27.96	6.81	16.76	6.9	7.25	20.87	19.89	8.42	11.64	2.3	-	-	-	-	-	-	-	-	-
Isoform0008071	254.35	241.26	290.54	111.12	94.7	142.07	21.32	21.62	25.85	257.48	276.69	296.19	242.83	212.5	246.28	263.06	235.27	207.68	124.15	165.33	150.01	-	-	-	-	-	-	-	-	-
Isoform0008073	0	6.24	0	0	0	0.13	9.14	2.82	0	0	0	0	3.28	0	4.59	0.08	0.84	0	0.96	0.56	0	PHT4;1	PREDICTED: sialin isoform X1 [Zea mays]	-	-	-	-	GO:0044434//chloroplast part	GO:0015103//inorganic anion transmembrane transporter activity;GO:0015291//secondary active transmembrane transporter activity	GO:0006605//protein targeting;GO:0006952//defense response;GO:0009414//response to water deprivation;GO:0009617//response to bacterium;GO:0009620//response to fungus;GO:0009696//salicylic acid metabolic process;GO:0009755//hormone-mediated signaling pathway;GO:0009863//salicylic acid mediated signaling pathway;GO:0010243//response to organonitrogen compound;GO:0015698//inorganic anion transport;G…
Isoform0008075	4.89	3.03	0	1.47	3.32	3.21	0	0	0	0	0	2.98	0.62	0	4.21	0.5	1.02	0	0.75	4.5	1.12	At5g50100	Thiol-disulfide oxidoreductase DCC isoform 1 [Theobroma cacao]	-	-	-	-	-	-	-
Isoform0008076	0	0	0	0.88	1.1	0	0	0	0	0	0	0	0.87	0.42	2.08	0.16	1.35	0.93	3.56	0	2.31	-	-	-	-	-	-	-	-	-
Isoform0008078	8.53	14.07	7.38	31.63	36.23	28.95	66.51	66.87	77.28	81.05	21.8	18.16	85.08	24.47	70.34	62.14	63.16	19.18	111.12	77.92	143.98	-	-	-	-	-	-	-	-	-
Isoform0008084	36.31	51.31	0	4.38	67.34	0	0	0	0	0	167.93	0	64.89	20.35	85.78	87.75	91.48	19.58	54.37	5.47	0.49	CRD1	leucine zipper protein [Saccharum hybrid cultivar R570]	Metabolism	Global and Overview;Metabolism of cofactors and vitamins	ko01100//Metabolic pathways;ko01110//Biosynthesis of secondary metabolites;ko00860//Porphyrin and chlorophyll metabolism	K04035	-	GO:0016709//oxidoreductase activity, acting on paired donors, with incorporation or reduction of molecular oxygen, NAD(P)H as one donor, and incorporation of one atom of oxygen;GO:0043169//cation binding	GO:0006779//porphyrin-containing compound biosynthetic process;GO:0044710//single-organism metabolic process
Isoform0008087	0.49	0.46	0.66	17.37	33.9	10.6	17.6	22.26	14.1	1.83	0.47	0.14	1.22	1	1.44	1.37	2.6	1.16	4.36	5.18	8.79	ATL44	RING-H2 finger protein ATL1R [Zea mays]	-	-	-	-	-	GO:0043169//cation binding	-
Isoform0008089	3.91	4.56	2.61	135.11	214.43	101.68	177.22	188.21	89.64	21.59	9.14	9.41	25.23	16.24	27.34	28.65	49.67	27.99	58.61	63.03	71.88	-	-	-	-	-	-	-	-	-
Isoform0008097	0.82	0.28	0.11	1.69	0.92	0.64	0.69	3.97	0	0.35	3.74	0	11.57	4.88	3.26	1.74	3.82	15.5	2.38	19.72	2.79	-	-	-	-	-	-	-	-	-
Isoform0008100	44.4	19.31	38.18	46.15	0	5.79	0	0	5.55	0	0	0	12.51	19.54	8.78	12.47	8.37	2.88	16.5	10.33	10.44	-	-	-	-	-	-	-	-	-
Isoform0008107	312.51	306.33	358.19	60.6	52	71.91	34.4	32.63	38.79	223.07	248.92	248.89	244	274.83	229.91	233.3	235.26	230.31	127.51	150.88	113.88	-	-	-	-	-	-	-	-	-
[truncated: 1,817 more rows]
