# Supplementary material for: Molecular Mechanism Underlying the Sorghum sudanense (Piper) Stapf. Response to Osmotic Stress Determined via Single-Molecule Real-Time Sequencing and Next-Generation Sequencing
Source: Plants (Basel). 2023 Jul 12;12(14):2624. doi: 10.3390/plants12142624 (PMC10385767; doi:10.3390/plants12142624)
Supplement: Supplementary file 1 [file plants-12-02624-s001.zip › Table S6 The primers sequences.xlsx]

## Sheet: Sheet1
	Table S6. The primers sequences used for validation of the accuracy of sequencing results.
	Primer name	Primer Sequence 5’to3’	Tm (℃)	Function
	Isoform0000689	GAACCTGATGCTCACTGAAACC	59	qRT-PCR
		ACCAGCCTCTCCTTGTCGT	57
	Isoform0004111	CCCTCTCGATGGCTCCTCTA	59	qRT-PCR
	Isoform0004111 R	GCTCACAATGCACCTCTGCTC	60
	Isoform0005535	ACGCAGAAGGTCGCCAA	58	qRT-PCR
	Isoform0005535 R	CGCCACGGTCAGGGAA	58
	Isoform0006365	AACCAGAACCCCCTCGTCC	60	qRT-PCR
	Isoform0006365 R	GGATAGTCACCTCATTCGCAGTCT	61
	Isoform0007111	CGGGGTGTTCCACTTTGTC	58	qRT-PCR
	Isoform0007111 R	CCCTTCTTGGTGTCCTGCTT	59
	Isoform0007145	TTCTTCTGCCTCTCGGTGTATG	59	qRT-PCR
	Isoform0007145 R	GCTGTTGTGCGGTTGGTCTC	61
	Isoform0007642	TGTTGCCCTTTCTGGTGGC	61	qRT-PCR
	Isoform0007642 R	AAGTTCCTTGAAGTAAGAGTTGTCG	59
	Isoform0008124	CCCTTCTCCTTCGGCTCG	60	qRT-PCR
	Isoform0008124 R	CGGTGAAGTTGGCGAAGTTT	60
	Isoform0008213	AAAGCCCGTTCCTGTATCG	58	qRT-PCR
	Isoform0008213 R	CCAAAAGGGTCGTAGCCA	57
	Isoform0010990	GCAACTGCCTCAAGAACGC	59	qRT-PCR
	Isoform0010990 R	TGCTGATGGTGTAGGGGACG	61
	Isoform0011137	CCGTCGCTCCGTTCCA	59	qRT-PCR
	Isoform0011137 R	CCGGCCACACCTGCAT	58
	Isoform0011319	ACGGAGACCACGGTGACGGA	63	qRT-PCR
	Isoform0011319 R	CGAGGTGCTGCTTGTGCTTG	63
	Isoform0012018	CTCCTCGTCACCTTGCCTT	58	qRT-PCR
	Isoform0012018 R	GCGATGCGGTCGTCCT	58
	Isoform0013999	GTTCACCGACCACCTCACG	59	qRT-PCR
	Isoform0013999 R	GCTTCATGTACGAGCTGCCTT	60
	SbGAPDH F	GTTGTTCGCCCTGGTGGTTC	62	qRT-PCR reference gene
	SbGAPDH R	CTGCTGCACCACAGCTCAAG	60
